# Supplementary material for: MicroRNA and mRNA profiling in the idiopathic inflammatory myopathies
Source: BMC Rheumatol. 2020 Jun 10;4:25. doi: 10.1186/s41927-020-00125-8 (PMC7285612; doi:10.1186/s41927-020-00125-8)
Supplement: Supplementary file 2 — Additional file 2 Significant RNA sequencing differential expression in polymyositis, dermatomyositis and inclusion body myositis patients versus controls PM Polymyositis, DM Dermatomyositis, IBM Inclusion body myositis, Anti-Jo1 Subset of PM and DM with anti-Jo1 autoantibodies Data generated by DESeq2 analysis of RNA sequencing data from 7 PM, 7 DM, 5 IBM compared to 5 control whole blood samples. The table columns are gene ids, log2 fold change, standard error for log2 fold change (lfcSE), statistic value for the null hypothesis (stat), p-value, false discovery rate (padj), and gene name. [file 41927_2020_125_MOESM2_ESM.xlsx]

## Sheet: PM
PM vs controls
ID	log2FoldChange	lfcSE	stat	pvalue	padj	gene_name
ENSG00000223638.3	-22.2367	3.02957	-7.33991	2.13736e-13	5.07387e-09	RFPL4A
ENSG00000144290.16	-5.11787	0.900222	-5.68512	1.30718e-08	0.000155156	SLC4A10
ENSG00000163687.13	-2.96907	0.543756	-5.46029	4.75361e-08	0.000376154	DNASE1L3
ENSG00000125148.6	1.78662	0.339039	5.26966	1.36678e-07	0.000811152	MT2A
ENSG00000102385.12	-6.14833	1.19461	-5.14674	2.65046e-07	0.00103858	DRP2
ENSG00000150337.13	2.08193	0.406874	5.11691	3.10589e-07	0.00103858	FCGR1A
ENSG00000188313.12	1.66651	0.327422	5.08979	3.58466e-07	0.00103858	PLSCR1
ENSG00000132386.10	-1.6005	0.309183	-5.17654	2.26036e-07	0.00103858	SERPINF1
ENSG00000123610.4	2.3011	0.453691	5.07195	3.93751e-07	0.00103858	TNFAIP6
ENSG00000104055.15	6.40953	1.29446	4.9515	7.36448e-07	0.00174825	TGM5
ENSG00000174807.3	-1.87869	0.389263	-4.82626	1.39118e-06	0.00300229	CD248
ENSG00000231233.1	2.21357	0.461092	4.80071	1.58108e-06	0.00312777	CFAP58-AS1
ENSG00000236397.3	2.14129	0.447812	4.78168	1.7384e-06	0.00317445	DDX11L2
ENSG00000248810.1	1.34874	0.284042	4.74838	2.05057e-06	0.00347704	RP11-362F19.1
ENSG00000062524.15	-2.37861	0.507491	-4.68701	2.77224e-06	0.00438735	LTK
ENSG00000152766.5	2.66599	0.575604	4.63163	3.62793e-06	0.00538271	ANKRD22
ENSG00000230202.1	-3.35974	0.732671	-4.58561	4.52662e-06	0.00632103	RP11-632C17__A.1
ENSG00000134326.11	2.35787	0.517077	4.56	5.11539e-06	0.00655875	CMPK2
ENSG00000119917.13	2.33486	0.512643	4.55456	5.24943e-06	0.00655875	IFIT3
ENSG00000113361.12	6.36143	1.4109	4.50877	6.52051e-06	0.00773952	CDH6
ENSG00000187608.8	2.38811	0.532814	4.48207	7.39215e-06	0.00797646	ISG15
ENSG00000166448.14	5.73117	1.27785	4.48501	7.29089e-06	0.00797646	TMEM130
ENSG00000167992.12	1.98067	0.447912	4.42201	9.77861e-06	0.0100928	VWCE
ENSG00000068079.7	1.47181	0.334075	4.40563	1.05475e-05	0.0103591	IFI35
ENSG00000239961.2	-1.8441	0.419274	-4.39832	1.09093e-05	0.0103591	LILRA4
ENSG00000115129.13	1.1568	0.264375	4.3756	1.211e-05	0.0106513	TP53I3
ENSG00000164379.6	6.70552	1.53251	4.37552	1.21145e-05	0.0106513	#N/A
ENSG00000168062.9	3.39389	0.781761	4.34135	1.41613e-05	0.0115347	BATF2
ENSG00000146122.16	4.86995	1.12341	4.33499	1.45769e-05	0.0115347	DAAM2
ENSG00000138496.16	1.6173	0.372663	4.33985	1.42583e-05	0.0115347	PARP9
ENSG00000138646.8	2.06217	0.478046	4.31375	1.60511e-05	0.0122915	HERC5
ENSG00000185338.4	1.82882	0.425294	4.30013	1.70698e-05	0.0126631	SOCS1
ENSG00000211821.2	-3.80255	0.888875	-4.27794	1.88634e-05	0.0135696	TRDV2
ENSG00000225101.4	1.66329	0.391312	4.25055	2.13251e-05	0.0148893	OR52K3P
ENSG00000265531.3	2.08964	0.493632	4.2332	2.30386e-05	0.015192	FCGR1CP
ENSG00000224940.8	1.85446	0.437858	4.23531	2.28235e-05	0.015192	PRRT4
ENSG00000120057.4	-3.79987	0.900304	-4.22066	2.43591e-05	0.0156287	SFRP5
ENSG00000135114.12	1.82804	0.433814	4.21387	2.51028e-05	0.015682	OASL
ENSG00000179044.15	2.35747	0.562677	4.18973	2.79282e-05	0.0165747	EXOC3L1
ENSG00000272914.1	1.67091	0.398574	4.19223	2.7623e-05	0.0165747	RP11-330O11.3
ENSG00000173239.13	5.6989	1.36854	4.16422	3.12418e-05	0.018089	LIPM
ENSG00000115415.18	1.68872	0.4082	4.13698	3.5191e-05	0.0198904	STAT1
ENSG00000173369.15	2.13821	0.520534	4.10773	3.9957e-05	0.0215577	C1QB
ENSG00000264070.1	-2.90063	0.706	-4.10853	3.9818e-05	0.0215577	DND1P1
ENSG00000100558.8	1.6449	0.402958	4.08207	4.4637e-05	0.0235309	PLEK2
ENSG00000100918.12	1.20729	0.296657	4.06966	4.70825e-05	0.0235309	REC8
ENSG00000231615.2	6.06173	1.48792	4.07396	4.62206e-05	0.0235309	RP11-296O14.2
ENSG00000214872.8	3.58153	0.880586	4.06721	4.75792e-05	0.0235309	SMTNL1
ENSG00000158104.11	2.75017	0.680047	4.04409	5.25271e-05	0.0244498	HPD
ENSG00000185885.15	1.34646	0.332879	4.04487	5.23512e-05	0.0244498	IFITM1
ENSG00000177989.13	1.44646	0.357374	4.04746	5.17759e-05	0.0244498	ODF3B
ENSG00000198734.10	1.59704	0.397179	4.02096	5.79607e-05	0.0261035	F5
ENSG00000256553.1	-1.91657	0.476797	-4.01967	5.82791e-05	0.0261035	TRAV1-2
ENSG00000156886.11	2.18266	0.54554	4.00092	6.30978e-05	0.0277385	ITGAD
ENSG00000117228.9	2.00162	0.504822	3.96501	7.33935e-05	0.0295698	GBP1
ENSG00000130589.16	1.45061	0.364369	3.98117	6.85772e-05	0.0295698	HELZ2
ENSG00000115607.9	2.07406	0.522643	3.96842	7.23516e-05	0.0295698	IL18RAP
ENSG00000146166.16	4.86593	1.22732	3.96469	7.34917e-05	0.0295698	LGSN
ENSG00000167676.4	1.80428	0.453848	3.9755	7.02302e-05	0.0295698	PLIN4
ENSG00000163568.14	1.66379	0.420776	3.95409	7.68252e-05	0.0303203	AIM2
ENSG00000182379.9	-3.66964	0.92885	-3.95074	7.79113e-05	0.0303203	NXPH4
ENSG00000145685.13	1.54012	0.390635	3.94261	8.05982e-05	0.0305676	LHFPL2
ENSG00000174885.12	1.73268	0.439649	3.94106	8.11223e-05	0.0305676	NLRP6
ENSG00000116771.5	-1.47639	0.379866	-3.88659	0.000101662	0.0308612	AGMAT
ENSG00000154874.14	-6.07243	1.55529	-3.90436	9.44735e-05	0.0308612	CCDC144B
ENSG00000133106.14	2.03592	0.520495	3.9115	9.17242e-05	0.0308612	EPSTI1
ENSG00000242616.3	1.53028	0.393897	3.88497	0.000102342	0.0308612	GNG10
ENSG00000137965.10	1.83865	0.469975	3.91223	9.14482e-05	0.0308612	IFI44
ENSG00000119922.9	1.78519	0.457827	3.89928	9.64805e-05	0.0308612	IFIT2
ENSG00000167244.18	2.57101	0.657095	3.91269	9.12739e-05	0.0308612	IGF2
ENSG00000115590.13	3.20426	0.824882	3.8845	0.000102539	0.0308612	IL1R2
ENSG00000171747.8	-3.23332	0.833751	-3.87804	0.000105302	0.0308612	LGALS4
ENSG00000237973.1	-4.44851	1.13089	-3.93365	8.36651e-05	0.0308612	MTCO1P12
ENSG00000157601.13	1.84481	0.475226	3.88195	0.000103621	0.0308612	MX1
ENSG00000111331.12	1.79412	0.459713	3.90269	9.51286e-05	0.0308612	OAS3
ENSG00000124507.10	-1.78328	0.458758	-3.88719	0.000101413	0.0308612	PACSIN1
ENSG00000169397.3	1.50902	0.385214	3.91736	8.95229e-05	0.0308612	RNASE3
ENSG00000250608.1	2.5098	0.64077	3.91685	8.97121e-05	0.0308612	RP11-933H2.4
ENSG00000197165.10	1.97732	0.506677	3.90253	9.51907e-05	0.0308612	SULT1A2
ENSG00000156587.15	1.4287	0.368273	3.87946	0.00010469	0.0308612	UBE2L6
ENSG00000196724.12	-1.60763	0.414187	-3.88141	0.000103852	0.0308612	ZNF418
ENSG00000157551.17	1.64536	0.424747	3.87374	0.000107176	0.0310275	KCNJ15
ENSG00000227039.6	1.18998	0.307548	3.86924	0.000109174	0.0312251	ITGB2-AS1
ENSG00000226833.5	2.63399	0.685231	3.84395	0.00012107	0.0327461	AC097724.3
ENSG00000113916.17	1.37089	0.357025	3.83976	0.000123156	0.0327461	BCL6
ENSG00000181381.13	1.53791	0.399592	3.84869	0.000118751	0.0327461	DDX60L
ENSG00000225492.6	3.25613	0.848016	3.8397	0.000123184	0.0327461	GBP1P1
ENSG00000178814.16	1.82099	0.473329	3.8472	0.000119478	0.0327461	OPLAH
ENSG00000155307.17	1.93655	0.504601	3.83779	0.000124148	0.0327461	SAMSN1
ENSG00000132274.15	1.78492	0.464899	3.83938	0.000123346	0.0327461	TRIM22
ENSG00000105352.10	1.76781	0.462786	3.81992	0.000133496	0.0339865	CEACAM4
ENSG00000262001.1	1.56753	0.410748	3.81628	0.000135481	0.0339865	DLGAP1-AS2
ENSG00000055332.16	1.56495	0.410176	3.81532	0.000136009	0.0339865	EIF2AK2
ENSG00000091129.19	-3.20904	0.838824	-3.82565	0.00013043	0.0339865	NRCAM
ENSG00000146859.6	1.51132	0.395993	3.81653	0.000135344	0.0339865	TMEM140
ENSG00000183426.16	-1.50278	0.394634	-3.80802	0.000140082	0.0342826	NPIPA1
ENSG00000102524.11	1.24693	0.327238	3.81048	0.0001387	0.0342826	TNFSF13B
ENSG00000186529.14	1.5093	0.396882	3.8029	0.000143012	0.0342926	CYP4F3
ENSG00000248401.2	5.21644	1.37107	3.80464	0.000142012	0.0342926	RP11-576N17.3
ENSG00000198019.12	1.75453	0.462283	3.79536	0.000147427	0.0348531	FCGR1B
ENSG00000196358.10	1.57919	0.416243	3.79392	0.000148286	0.0348531	NTNG2
ENSG00000127954.12	1.13542	0.29947	3.79144	0.000149775	0.0348579	STEAP4
ENSG00000177409.11	1.73421	0.458159	3.78517	0.000153601	0.0354012	SAMD9L
ENSG00000134463.14	3.39938	0.899438	3.77945	0.000157175	0.035535	ECHDC3
ENSG00000279320.1	1.73063	0.457699	3.78116	0.000156102	0.035535	RP11-329N15.3
ENSG00000261087.1	-1.08217	0.286964	-3.77109	0.000162537	0.0364007	KB-1460A1.5
ENSG00000075399.13	1.1323	0.300932	3.76265	0.000168122	0.0372994	VPS9D1
ENSG00000198814.12	1.40535	0.374041	3.75722	0.000171814	0.0374192	GK
ENSG00000274173.1	1.79626	0.4778	3.75944	0.000170293	0.0374192	RP4-568C11.4
ENSG00000138772.12	1.59389	0.424632	3.75357	0.000174331	0.0376223	ANXA3
ENSG00000134321.11	3.03908	0.810868	3.74794	0.000178296	0.0381313	RSAD2
ENSG00000198915.11	1.56746	0.418608	3.74446	0.00018078	0.0383174	RASGEF1A
ENSG00000273706.4	6.80275	1.82087	3.73598	0.000186986	0.0392208	LHX1
ENSG00000223722.3	2.23632	0.598883	3.73415	0.000188347	0.0392208	RP11-467L13.5
ENSG00000133101.9	3.95889	1.06322	3.72349	0.000196487	0.04056	CCNA1
ENSG00000116663.10	1.38348	0.371985	3.71919	0.000199862	0.0409011	FBXO6
ENSG00000228463.9	1.93243	0.521993	3.70201	0.000213895	0.0433987	AP006222.2
ENSG00000184428.12	-0.762156	0.206078	-3.69839	0.000216971	0.0436498	TOP1MT
ENSG00000130812.10	-1.95184	0.529688	-3.68488	0.000228808	0.0456444	ANGPTL6
ENSG00000141574.7	1.41548	0.384705	3.67939	0.000233789	0.0462492	SECTM1
ENSG00000011426.10	3.25915	0.886498	3.67644	0.000236515	0.0464019	ANLN
ENSG00000067064.10	1.21965	0.333069	3.66184	0.000250411	0.0474975	IDI1
ENSG00000185745.9	2.53562	0.691627	3.66617	0.000246208	0.0474975	IFIT1
ENSG00000166689.15	-1.39328	0.380228	-3.66432	0.000247993	0.0474975	PLEKHA7
ENSG00000262714.1	1.42964	0.390194	3.66392	0.000248388	0.0474975	RP11-44F14.8
ENSG00000275791.1	-1.62019	0.442661	-3.66011	0.000252103	0.0474975	TRBV10-3
ENSG00000268903.1	1.09917	0.300782	3.65436	0.000257823	0.0481927	RP11-34P13.15
ENSG00000166428.12	-1.26745	0.347594	-3.64635	0.000265995	0.0489493	PLD4
ENSG00000100024.14	1.33181	0.365194	3.64684	0.000265484	0.0489493	UPB1

## Sheet: DM
DM vs controls
ID	log2FoldChange	lfcSE	stat	pvalue	padj	gene_name
ENSG00000133101.9	4.53075	0.778635	5.81884	5.92588e-09	0.000140615	CCNA1
ENSG00000137965.10	2.73776	0.518213	5.28307	1.27034e-07	0.00106881	IFI44
ENSG00000119917.13	2.61646	0.496318	5.27175	1.35127e-07	0.00106881	IFIT3
ENSG00000147689.16	6.02008	1.22063	4.93195	8.14134e-07	0.00386372	FAM83A
ENSG00000135114.12	2.31508	0.465992	4.96807	6.76233e-07	0.00386372	OASL
ENSG00000134321.11	4.04823	0.844049	4.7962	1.61706e-06	0.00639522	RSAD2
ENSG00000235978.6	4.02833	0.856383	4.70389	2.55246e-06	0.00865246	AC018816.3
ENSG00000168062.9	2.3333	0.504862	4.62166	3.80674e-06	0.00906761	BATF2
ENSG00000134326.11	3.10736	0.677162	4.5888	4.458e-06	0.00906761	CMPK2
ENSG00000133106.14	2.2035	0.487379	4.52113	6.15113e-06	0.00906761	EPSTI1
ENSG00000138646.8	2.91816	0.650518	4.4859	7.26051e-06	0.00906761	HERC5
ENSG00000165949.12	4.86248	1.04987	4.63152	3.62995e-06	0.00906761	IFI27
ENSG00000068079.7	1.40272	0.311969	4.49636	6.91279e-06	0.00906761	IFI35
ENSG00000115267.5	1.27327	0.283297	4.49448	6.97398e-06	0.00906761	IFIH1
ENSG00000187608.8	3.50887	0.776603	4.51823	6.23573e-06	0.00906761	ISG15
ENSG00000225101.4	1.54925	0.340525	4.5496	5.3749e-06	0.00906761	OR52K3P
ENSG00000115155.16	2.48468	0.549983	4.51774	6.25034e-06	0.00906761	OTOF
ENSG00000229648.1	6.48636	1.43039	4.53466	5.76951e-06	0.00906761	RPSAP22
ENSG00000185338.4	1.86207	0.412936	4.50934	6.50295e-06	0.00906761	SOCS1
ENSG00000188157.13	2.12871	0.477035	4.46237	8.10571e-06	0.00919224	AGRN
ENSG00000173193.13	1.30334	0.292124	4.4616	8.13507e-06	0.00919224	PARP14
ENSG00000185745.9	3.43386	0.775069	4.4304	9.40597e-06	0.0097041	IFIT1
ENSG00000119922.9	1.98028	0.446957	4.43059	9.39775e-06	0.0097041	IFIT2
ENSG00000137959.15	3.50102	0.803435	4.35757	1.31517e-05	0.0130032	IFI44L
ENSG00000130589.16	1.58638	0.367265	4.31944	1.56423e-05	0.0137472	HELZ2
ENSG00000111331.12	2.70989	0.626846	4.32306	1.53877e-05	0.0137472	OAS3
ENSG00000197165.10	2.22486	0.513765	4.33051	1.48766e-05	0.0137472	SULT1A2
ENSG00000179094.14	2.0131	0.470073	4.28253	1.8478e-05	0.0156594	PER1
ENSG00000177409.11	1.50126	0.351715	4.26839	1.9689e-05	0.0161103	SAMD9L
ENSG00000000971.15	-1.58774	0.376478	-4.21736	2.4718e-05	0.0183291	CFH
ENSG00000108771.12	1.45087	0.343239	4.22701	2.36822e-05	0.0183291	DHX58
ENSG00000132274.15	1.4577	0.345093	4.22409	2.39913e-05	0.0183291	TRIM22
ENSG00000089127.12	1.72361	0.417626	4.12715	3.6728e-05	0.0262914	OAS1
ENSG00000177989.13	1.34558	0.326492	4.12132	3.76715e-05	0.0262914	ODF3B
ENSG00000171246.5	2.52641	0.616257	4.09961	4.13852e-05	0.028058	NPTX1
ENSG00000169495.4	5.72314	1.3994	4.0897	4.31929e-05	0.028288	HTRA4
ENSG00000157601.13	2.59391	0.637064	4.07167	4.66782e-05	0.028288	MX1
ENSG00000188313.12	1.3455	0.330611	4.06974	4.70659e-05	0.028288	PLSCR1
ENSG00000233913.7	-2.65565	0.651033	-4.07913	4.52052e-05	0.028288	RPL10P9
ENSG00000141664.9	1.47789	0.363414	4.06669	4.76851e-05	0.028288	ZCCHC2
ENSG00000125148.6	1.30936	0.324975	4.02912	5.59872e-05	0.0316314	MT2A
ENSG00000223722.3	1.79308	0.444799	4.03122	5.54888e-05	0.0316314	RP11-467L13.5
ENSG00000179044.15	2.71967	0.679608	4.00182	6.28574e-05	0.0324249	EXOC3L1
ENSG00000130054.4	3.59947	0.898339	4.0068	6.15459e-05	0.0324249	FAM155B
ENSG00000126709.14	2.77125	0.690281	4.01467	5.95302e-05	0.0324249	IFI6
ENSG00000255819.7	-1.96057	0.489518	-4.0051	6.1992e-05	0.0324249	KLRC4-KLRK1
ENSG00000181381.13	1.2856	0.323286	3.97667	6.98858e-05	0.0352834	DDX60L
ENSG00000111335.12	1.61831	0.407714	3.96923	7.21052e-05	0.0356455	OAS2
ENSG00000011426.10	2.99139	0.758577	3.94342	8.03264e-05	0.0381213	ANLN
ENSG00000162437.14	-2.24104	0.567945	-3.94588	7.95071e-05	0.0381213	RAVER2
ENSG00000037280.15	-1.33883	0.343298	-3.89991	9.62299e-05	0.0447733	FLT4
ENSG00000132256.18	1.09677	0.283155	3.8734	0.000107329	0.0489773	TRIM5
ENSG00000160932.10	1.85765	0.480229	3.86826	0.000109614	0.0490762	LY6E

## Sheet: IBM
IBM vs Controls
ID	log2FoldChange	lfcSE	stat	pvalue	padj	gene_name
ENSG00000081277.12	21.4293	2.53556	8.45153	2.87512e-17	6.82037e-13	PKP1
ENSG00000137693.13	24.2609	3.02713	8.01447	1.10612e-15	1.31197e-11	YAP1
ENSG00000146648.16	22.9144	3.02849	7.56627	3.8408e-14	2.27779e-10	EGFR
ENSG00000163347.5	22.9243	3.02854	7.56944	3.74833e-14	2.27779e-10	CLDN1
ENSG00000167754.12	22.1045	3.0303	7.29449	2.99792e-13	1.42233e-09	KLK5
ENSG00000001626.14	21.811	3.03122	7.19543	6.22621e-13	1.92504e-09	CFTR
ENSG00000013588.6	21.794	3.03127	7.18973	6.49199e-13	1.92504e-09	GPRC5A
ENSG00000115380.19	21.8935	3.03094	7.22333	5.07287e-13	1.92504e-09	EFEMP1
ENSG00000134762.16	21.6426	3.03186	7.1384	9.44212e-13	2.48873e-09	DSC3
ENSG00000114019.14	20.7461	3.02989	6.84715	7.53353e-12	1.7871e-08	AMOTL2
ENSG00000185338.4	2.42271	0.471647	5.1367	2.79599e-07	0.000602967	SOCS1
ENSG00000124134.8	-3.95324	0.846812	-4.66838	3.03578e-06	0.00600124	KCNS1
ENSG00000214548.14	-2.86206	0.628019	-4.55729	5.18187e-06	0.00945572	MEG3
ENSG00000174807.3	-2.07038	0.458863	-4.51198	6.42253e-06	0.0108825	CD248
ENSG00000237248.4	-2.40691	0.54169	-4.44333	8.85792e-06	0.0140085	LINC00987
ENSG00000171533.11	6.01453	1.3663	4.40204	1.07237e-05	0.0158992	MAP6
ENSG00000091129.19	-2.47885	0.566363	-4.37679	1.20438e-05	0.016806	NRCAM
ENSG00000197165.10	2.11417	0.485711	4.35273	1.34451e-05	0.0177191	SULT1A2
ENSG00000261040.6	4.1553	0.957333	4.34049	1.42163e-05	0.0177494	WFDC21P
ENSG00000213934.6	-2.20688	0.51177	-4.31226	1.61595e-05	0.0186006	HBG1
ENSG00000215154.6	-1.94302	0.451015	-4.3081	1.64663e-05	0.0186006	AC141586.5
ENSG00000187017.15	-2.38723	0.559192	-4.26906	1.96298e-05	0.0211663	ESPN
ENSG00000179094.14	2.10387	0.496042	4.24131	2.22216e-05	0.0229192	PER1
ENSG00000243199.1	3.29183	0.807484	4.07666	4.5688e-05	0.0451588	RP11-408P14.1

## Sheet: Anti-Jo1
Anti-Jo1 vs controls
ID	log2FoldChange	lfcSE	stat	pvalue	padj	gene_name
ENSG00000062524.15	-3.61008	0.413926	-8.72154	2.74435e-18	5.89734e-14	LTK
ENSG00000144290.16	-8.86402	1.14063	-7.77115	7.77793e-15	8.357e-11	SLC4A10
ENSG00000168062.9	3.78102	0.567932	6.65752	2.78488e-11	1.99481e-07	BATF2
ENSG00000172215.5	-2.63787	0.400372	-6.58856	4.44101e-11	2.0638e-07	CXCR6
ENSG00000150337.13	2.39894	0.36475	6.57695	4.80199e-11	2.0638e-07	FCGR1A
ENSG00000179094.14	2.94067	0.454852	6.46512	1.01221e-10	3.62521e-07	PER1
ENSG00000134321.11	3.46806	0.551391	6.28965	3.1819e-10	9.76798e-07	RSAD2
ENSG00000123610.4	2.62379	0.441828	5.93848	2.8767e-09	7.72716e-06	TNFAIP6
ENSG00000225101.4	2.01255	0.341527	5.8928	3.79708e-09	9.06617e-06	OR52K3P
ENSG00000164850.14	2.51526	0.428256	5.87326	4.27297e-09	9.18218e-06	GPER1
ENSG00000119917.13	2.69705	0.465971	5.78801	7.12252e-09	1.39142e-05	IFIT3
ENSG00000214872.8	3.97656	0.689471	5.76755	8.04317e-09	1.44033e-05	SMTNL1
ENSG00000143365.16	-2.23398	0.388437	-5.75121	8.86077e-09	1.46468e-05	RORC
ENSG00000134326.11	2.69729	0.479736	5.62244	1.88281e-08	2.69732e-05	CMPK2
ENSG00000113088.5	-2.5262	0.448387	-5.63397	1.76108e-08	2.69732e-05	GZMK
ENSG00000185745.9	2.91879	0.520303	5.60978	2.02579e-08	2.72076e-05	IFIT1
ENSG00000231233.1	2.51489	0.449904	5.58984	2.27275e-08	2.87288e-05	CFAP58-AS1
ENSG00000152766.5	3.03391	0.555516	5.46143	4.72321e-08	5.21626e-05	ANKRD22
ENSG00000182379.9	-6.53201	1.1971	-5.45655	4.85482e-08	5.21626e-05	NXPH4
ENSG00000256553.1	-2.59047	0.473328	-5.47289	4.42753e-08	5.21626e-05	TRAV1-2
ENSG00000096060.14	3.21252	0.596535	5.38531	7.2321e-08	7.4005e-05	FKBP5
ENSG00000265531.3	2.41292	0.451201	5.34776	8.90485e-08	7.65425e-05	FCGR1CP
ENSG00000138646.8	2.39617	0.447827	5.35067	8.76316e-08	7.65425e-05	HERC5
ENSG00000167244.18	2.97647	0.555789	5.3554	8.53661e-08	7.65425e-05	IGF2
ENSG00000125148.6	1.92522	0.35935	5.35751	8.43789e-08	7.65425e-05	MT2A
ENSG00000180509.11	2.93663	0.555287	5.2885	1.23323e-07	0.000101926	KCNE1
ENSG00000159640.15	-2.24239	0.425878	-5.26534	1.39932e-07	0.000109191	ACE
ENSG00000187608.8	2.73057	0.518894	5.26229	1.42275e-07	0.000109191	ISG15
ENSG00000135114.12	2.12176	0.404442	5.24614	1.55317e-07	0.000111343	OASL
ENSG00000188313.12	1.8304	0.348913	5.24599	1.55441e-07	0.000111343	PLSCR1
ENSG00000185950.8	2.49184	0.477248	5.22127	1.77703e-07	0.000123183	IRS2
ENSG00000130589.16	1.72435	0.331018	5.20923	1.89629e-07	0.000127342	HELZ2
ENSG00000163568.14	1.97334	0.38047	5.18659	2.14182e-07	0.000139472	AIM2
ENSG00000164379.6	7.21104	1.39383	5.17355	2.29688e-07	0.00014517	FOXQ1
ENSG00000196358.10	1.90164	0.368582	5.15935	2.4781e-07	0.000152148	NTNG2
ENSG00000155307.17	2.32016	0.454351	5.10654	3.28112e-07	0.000195855	SAMSN1
ENSG00000137965.10	2.17482	0.42689	5.09457	3.49532e-07	0.000203002	IFI44
ENSG00000117318.8	-1.97885	0.389728	-5.0775	3.82433e-07	0.000216226	ID3
ENSG00000149131.15	2.87556	0.566882	5.0726	3.92425e-07	0.000216226	SERPING1
ENSG00000198734.10	1.88961	0.373465	5.05968	4.19963e-07	0.000225615	F5
ENSG00000105352.10	2.10573	0.41768	5.04149	4.61916e-07	0.0002421	CEACAM4
ENSG00000109321.10	2.66106	0.530648	5.01473	5.31067e-07	0.000265398	AREG
ENSG00000126709.14	2.7104	0.540174	5.01764	5.23095e-07	0.000265398	IFI6
ENSG00000185338.4	2.11574	0.422645	5.00595	5.55876e-07	0.000271482	SOCS1
ENSG00000183813.6	-1.99693	0.399959	-4.99284	5.94963e-07	0.000284115	CCR4
ENSG00000160224.16	-2.76579	0.554901	-4.9843	6.21859e-07	0.000284322	AIRE
ENSG00000132386.10	-1.67994	0.336928	-4.98606	6.16244e-07	0.000284322	SERPINF1
ENSG00000157601.13	2.18597	0.439161	4.9776	6.43787e-07	0.000288215	MX1
ENSG00000068079.7	1.68211	0.339154	4.95974	7.0589e-07	0.000309569	IFI35
ENSG00000102385.12	-6.8508	1.38422	-4.94921	7.45156e-07	0.000313974	DRP2
ENSG00000138496.16	1.8496	0.373543	4.95152	7.36364e-07	0.000313974	PARP9
ENSG00000119922.9	2.10494	0.428194	4.91584	8.84004e-07	0.000365315	IFIT2
ENSG00000186529.14	1.87477	0.381951	4.9084	9.18243e-07	0.00036541	CYP4F3
ENSG00000137959.15	2.69708	0.549411	4.90904	9.15239e-07	0.00036541	IFI44L
ENSG00000115607.9	2.42793	0.495794	4.89706	9.72825e-07	0.000380091	IL18RAP
ENSG00000132274.15	2.11095	0.43237	4.88227	1.04871e-06	0.000402425	TRIM22
ENSG00000225313.5	2.18869	0.448861	4.8761	1.08201e-06	0.000407919	RP11-415J8.3
ENSG00000174885.12	2.0389	0.422206	4.82915	1.37119e-06	0.000508028	NLRP6
ENSG00000115687.13	-1.82911	0.37936	-4.82157	1.42433e-06	0.000518769	PASK
ENSG00000154451.14	2.45345	0.509869	4.81191	1.49496e-06	0.000535418	GBP5
ENSG00000174469.18	-3.56725	0.743656	-4.79691	1.61133e-06	0.000558483	CNTNAP2
ENSG00000134463.14	3.84923	0.8019	4.80014	1.58555e-06	0.000558483	ECHDC3
ENSG00000164105.3	2.29889	0.480735	4.78204	1.73521e-06	0.000591873	SAP30
ENSG00000146122.16	5.31725	1.12306	4.73462	2.19468e-06	0.000736899	DAAM2
ENSG00000145685.13	1.8214	0.386382	4.71398	2.42927e-06	0.000803117	LHFPL2
ENSG00000173406.15	-4.83887	1.0314	-4.69154	2.71163e-06	0.000882881	DAB1
ENSG00000010030.13	2.85304	0.610213	4.67548	2.9327e-06	0.000940609	ETV7
ENSG00000111331.12	2.09375	0.449362	4.65937	3.17175e-06	0.00100232	OAS3
ENSG00000159212.12	-5.71922	1.23011	-4.64934	3.32999e-06	0.00102226	CLIC6
ENSG00000268903.1	1.30861	0.281395	4.65044	3.31226e-06	0.00102226	RP11-34P13.15
ENSG00000178814.16	2.12446	0.457377	4.64488	3.40282e-06	0.0010299	OPLAH
ENSG00000133106.14	2.33958	0.504654	4.63601	3.55196e-06	0.0010385	EPSTI1
ENSG00000117090.14	-1.33208	0.287166	-4.63872	3.50567e-06	0.0010385	SLAMF1
ENSG00000134243.11	1.53631	0.331487	4.63461	3.57619e-06	0.0010385	SORT1
ENSG00000125319.14	3.16344	0.68341	4.6289	3.67614e-06	0.00105329	C17orf53
ENSG00000166428.12	-1.6062	0.347615	-4.62064	3.82558e-06	0.00106728	PLD4
ENSG00000115415.18	1.89032	0.409334	4.61803	3.87399e-06	0.00106728	STAT1
ENSG00000156587.15	1.67413	0.362305	4.62079	3.82278e-06	0.00106728	UBE2L6
ENSG00000158104.11	3.08257	0.668791	4.60917	4.04284e-06	0.0010997	HPD
ENSG00000181381.13	1.8073	0.392469	4.60495	4.12559e-06	0.00110818	DDX60L
ENSG00000117228.9	2.26671	0.492554	4.60197	4.18523e-06	0.00111033	GBP1
ENSG00000181751.9	2.44677	0.534911	4.57416	4.78129e-06	0.00119947	C5orf30
ENSG00000274276.4	5.80407	1.26694	4.58117	4.62372e-06	0.00119947	CBSL
ENSG00000116717.11	1.92468	0.420881	4.57298	4.80835e-06	0.00119947	GADD45A
ENSG00000115590.13	3.64262	0.796913	4.57091	4.85616e-06	0.00119947	IL1R2
ENSG00000108984.13	1.44873	0.316664	4.57498	4.76265e-06	0.00119947	MAP2K6
ENSG00000141664.9	1.4554	0.318243	4.57323	4.80273e-06	0.00119947	ZCCHC2
ENSG00000107282.7	-2.61641	0.573171	-4.56479	4.99986e-06	0.00122093	APBA1
ENSG00000177409.11	2.03128	0.446933	4.54494	5.49511e-06	0.00132679	SAMD9L
ENSG00000198019.12	2.07283	0.458358	4.5223	6.11719e-06	0.00142818	FCGR1B
ENSG00000158406.4	1.88454	0.416923	4.52011	6.18087e-06	0.00142818	HIST1H4H
ENSG00000185885.15	1.54989	0.342366	4.52699	5.98303e-06	0.00142818	IFITM1
ENSG00000146859.6	1.76568	0.390503	4.52155	6.13894e-06	0.00142818	TMEM140
ENSG00000235192.1	2.04264	0.453371	4.50545	6.62317e-06	0.0015141	AC009495.2
ENSG00000162804.13	-2.32002	0.516437	-4.49237	7.04356e-06	0.00159325	SNED1
ENSG00000239961.2	-1.99238	0.444413	-4.48318	7.35379e-06	0.00162913	LILRA4
ENSG00000177989.13	1.65019	0.367925	4.48514	7.28656e-06	0.00162913	ODF3B
ENSG00000188305.5	1.67158	0.373576	4.47454	7.65761e-06	0.00164554	C19orf35
ENSG00000253214.1	2.81866	0.629718	4.47607	7.60283e-06	0.00164554	RP11-1149M10.2
ENSG00000104055.15	6.74147	1.50533	4.4784	7.5206e-06	0.00164554	TGM5
ENSG00000112149.9	-1.24664	0.278944	-4.46914	7.8535e-06	0.00167093	CD83
ENSG00000235033.7	9.05861	2.03225	4.45742	8.29507e-06	0.00174758	RP11-61I13.3
ENSG00000134061.5	-1.223	0.274864	-4.44946	8.60884e-06	0.00179607	CD180
ENSG00000120129.5	2.1135	0.475493	4.44486	8.79493e-06	0.00181725	DUSP1
ENSG00000183347.14	3.61949	0.81661	4.43234	9.32159e-06	0.00190773	GBP6
ENSG00000165795.22	-1.41643	0.320281	-4.42247	9.75782e-06	0.00195968	NDRG2
ENSG00000197165.10	2.31136	0.522503	4.42364	9.70524e-06	0.00195968	SULT1A2
ENSG00000107566.13	2.19601	0.497167	4.41706	1.00053e-05	0.00199079	ERLIN1
ENSG00000156886.11	2.48767	0.564672	4.40551	1.05535e-05	0.0020806	ITGAD
ENSG00000143184.4	-3.08959	0.701696	-4.40303	1.06748e-05	0.00208536	XCL1
ENSG00000262001.1	1.80841	0.412497	4.38405	1.16492e-05	0.00225522	DLGAP1-AS2
ENSG00000163701.18	-3.60167	0.822262	-4.38019	1.18574e-05	0.00227503	IL17RE
ENSG00000163565.18	1.51151	0.345599	4.37359	1.22219e-05	0.00232422	IFI16
ENSG00000163606.10	-2.10462	0.483256	-4.35509	1.3301e-05	0.00248544	CD200R1
ENSG00000221869.4	1.77042	0.40644	4.35593	1.32501e-05	0.00248544	CEBPD
ENSG00000162645.12	1.52526	0.350833	4.34754	1.37671e-05	0.00255036	GBP2
ENSG00000227039.6	1.38332	0.318357	4.34519	1.39156e-05	0.00255582	ITGB2-AS1
ENSG00000055332.16	1.83013	0.421811	4.33875	1.43297e-05	0.00260959	EIF2AK2
ENSG00000127412.6	2.83802	0.655391	4.33028	1.48922e-05	0.00268922	TRPV5
ENSG00000173193.13	1.66498	0.38524	4.32192	1.54678e-05	0.0027699	PARP14
ENSG00000124256.14	1.40903	0.326226	4.31917	1.56616e-05	0.00278143	ZBP1
ENSG00000184613.10	-1.87889	0.435493	-4.31441	1.60033e-05	0.00281881	NELL2
ENSG00000135679.22	1.38895	0.32213	4.31177	1.61955e-05	0.00282947	MDM2
ENSG00000246082.2	2.09091	0.485771	4.30431	1.67505e-05	0.0028893	NUDT16P1
ENSG00000223722.3	2.24497	0.521653	4.30357	1.68069e-05	0.0028893	RP11-467L13.5
ENSG00000254470.2	1.47188	0.342443	4.29818	1.72208e-05	0.00293697	AP5B1
ENSG00000141574.7	1.66262	0.387512	4.29049	1.7828e-05	0.00301658	SECTM1
ENSG00000166523.7	2.39297	0.558166	4.2872	1.80941e-05	0.00303768	CLEC4E
ENSG00000169508.6	-1.31082	0.306156	-4.28154	1.85601e-05	0.00306798	GPR183
ENSG00000164104.11	1.88616	0.440466	4.2822	1.85056e-05	0.00306798	HMGB2
ENSG00000197903.7	1.41282	0.331479	4.26218	2.02442e-05	0.0033198	HIST1H2BK
ENSG00000140464.19	1.36413	0.320176	4.26055	2.03924e-05	0.0033198	PML
ENSG00000050165.17	-5.48143	1.28942	-4.25106	2.12758e-05	0.00343756	DKK3
ENSG00000187554.11	1.47259	0.347631	4.23608	2.27456e-05	0.00364762	TLR5
ENSG00000269404.6	-1.98869	0.470676	-4.22517	2.38756e-05	0.00380047	SPIB
ENSG00000113742.12	1.56383	0.370751	4.21802	2.46459e-05	0.00386581	CPEB4
ENSG00000274536.5	1.69051	0.400716	4.21874	2.45672e-05	0.00386581	MIR223
ENSG00000250608.1	2.81555	0.668084	4.21437	2.50482e-05	0.00390044	RP11-933H2.4
ENSG00000096063.15	1.59088	0.378005	4.20861	2.56942e-05	0.00397225	SRPK1
ENSG00000231615.2	6.3266	1.50388	4.20686	2.58946e-05	0.00397463	RP11-296O14.2
ENSG00000173369.15	2.35747	0.56131	4.19994	2.66984e-05	0.00404029	C1QB
ENSG00000075399.13	1.30942	0.311747	4.20026	2.66606e-05	0.00404029	VPS9D1
ENSG00000158481.12	-1.47401	0.351307	-4.1958	2.71909e-05	0.00404852	CD1C
ENSG00000100985.7	2.02512	0.482742	4.19503	2.72835e-05	0.00404852	MMP9
ENSG00000025708.13	1.30352	0.310751	4.19474	2.73179e-05	0.00404852	TYMP
ENSG00000167992.12	2.05324	0.490905	4.18256	2.88249e-05	0.0042426	VWCE
ENSG00000133101.9	4.35607	1.0436	4.17408	2.99187e-05	0.00437363	CCNA1
ENSG00000157551.17	1.83759	0.441507	4.16208	3.15363e-05	0.00457894	KCNJ15
ENSG00000113916.17	1.5653	0.376534	4.15714	3.22261e-05	0.00464769	BCL6
ENSG00000198585.11	1.75687	0.423176	4.15163	3.30114e-05	0.00472921	NUDT16
ENSG00000124507.10	-2.08991	0.504058	-4.14618	3.38073e-05	0.0047795	PACSIN1
ENSG00000118785.13	2.43783	0.587831	4.14717	3.36613e-05	0.0047795	SPP1
ENSG00000267365.1	2.08073	0.502172	4.14346	3.42105e-05	0.00479731	KCNJ2-AS1
ENSG00000173239.13	5.94915	1.43619	4.14233	3.43797e-05	0.00479731	LIPM
ENSG00000214548.14	-2.40385	0.581135	-4.13648	3.52681e-05	0.00488952	MEG3
ENSG00000226321.5	-3.95594	0.956948	-4.13391	3.56645e-05	0.00491279	CROCC2
ENSG00000105948.13	2.48661	0.602552	4.1268	3.67853e-05	0.0050349	TTC26
ENSG00000272941.1	1.67535	0.406241	4.12403	3.72301e-05	0.00506352	RP11-134L10.1
ENSG00000116663.10	1.58602	0.384824	4.12141	3.7656e-05	0.00508924	FBXO6
ENSG00000116016.13	2.19545	0.53318	4.11765	3.82747e-05	0.00510861	EPAS1
ENSG00000090376.9	1.83056	0.44443	4.11889	3.80697e-05	0.00510861	IRAK3
ENSG00000152778.8	1.53904	0.375106	4.10295	4.07914e-05	0.00541091	IFIT5
ENSG00000122783.16	1.52413	0.372234	4.09455	4.22986e-05	0.00551546	C7orf49
ENSG00000140563.14	1.31964	0.322314	4.09427	4.23496e-05	0.00551546	MCTP2
ENSG00000157514.16	1.78409	0.435646	4.09526	4.21694e-05	0.00551546	TSC22D3
ENSG00000172232.9	2.12697	0.520177	4.08893	4.33375e-05	0.00561012	AZU1
ENSG00000135636.13	1.64074	0.401773	4.08376	4.43136e-05	0.00566293	DYSF
ENSG00000213928.8	1.38477	0.339188	4.08259	4.4536e-05	0.00566293	IRF9
ENSG00000273706.4	7.2562	1.77652	4.0845	4.41726e-05	0.00566293	LHX1
ENSG00000107201.9	1.58468	0.389001	4.07373	4.62671e-05	0.00581067	DDX58
ENSG00000225492.6	3.53606	0.868444	4.07171	4.66685e-05	0.00581067	GBP1P1
ENSG00000123643.12	1.07376	0.263748	4.07116	4.67796e-05	0.00581067	SLC36A1
ENSG00000127954.12	1.27631	0.313336	4.07328	4.6355e-05	0.00581067	STEAP4
ENSG00000112053.13	1.94207	0.478014	4.06279	4.84888e-05	0.00598836	SLC26A8
ENSG00000242616.3	1.72017	0.423626	4.06057	4.89521e-05	0.00601104	GNG10
ENSG00000123836.14	3.16653	0.781915	4.04971	5.12813e-05	0.00626127	PFKFB2
ENSG00000165131.6	2.58497	0.639255	4.04371	5.2611e-05	0.00635145	C7orf34
ENSG00000135916.15	-1.1318	0.279825	-4.04466	5.24002e-05	0.00635145	ITM2C
ENSG00000138411.10	2.15827	0.534126	4.04076	5.32779e-05	0.00639603	HECW2
ENSG00000100342.20	1.4152	0.351665	4.02429	5.71471e-05	0.00678776	APOL1
ENSG00000142156.14	-1.81898	0.452013	-4.02419	5.71727e-05	0.00678776	COL6A1
ENSG00000186431.18	1.81375	0.451622	4.01608	5.9173e-05	0.00698664	FCAR
ENSG00000198363.16	1.62702	0.405731	4.01009	6.06944e-05	0.00705006	ASPH
ENSG00000019991.15	1.23233	0.307238	4.011	6.04622e-05	0.00705006	HGF
ENSG00000079215.13	2.38188	0.593819	4.01113	6.04301e-05	0.00705006	SLC1A3
ENSG00000134686.17	1.8666	0.465769	4.00757	6.13479e-05	0.00708766	PHC2
ENSG00000179044.15	2.60914	0.6513	4.00605	6.17419e-05	0.00709504	EXOC3L1
ENSG00000108582.11	1.71947	0.429711	4.00147	6.29507e-05	0.00719547	CPD
ENSG00000273247.5	1.55803	0.389683	3.9982	6.38257e-05	0.00725688	RP11-83A24.2
ENSG00000163840.9	1.39917	0.350426	3.99277	6.53055e-05	0.00738605	DTX3L
ENSG00000203666.12	1.60379	0.402026	3.98927	6.62772e-05	0.00745671	EFCAB2
ENSG00000198814.12	1.58445	0.397827	3.98275	6.81235e-05	0.00762451	GK
ENSG00000137393.9	1.38376	0.347765	3.97902	6.91987e-05	0.00770472	RNF144B
ENSG00000079385.21	1.59567	0.401327	3.97597	7.00934e-05	0.0077641	CEACAM1
ENSG00000167676.4	1.98959	0.501002	3.97121	7.15083e-05	0.00788021	PLIN4
ENSG00000118520.13	3.4572	0.872301	3.96331	7.39179e-05	0.00800516	ARG1
ENSG00000179639.10	-1.38208	0.348593	-3.96472	7.3481e-05	0.00800516	FCER1A
ENSG00000037280.15	-1.43106	0.361249	-3.96142	7.45047e-05	0.00800516	FLT4
ENSG00000224940.8	1.97781	0.499185	3.96208	7.43008e-05	0.00800516	PRRT4
ENSG00000124201.14	1.2616	0.318294	3.96363	7.38187e-05	0.00800516	ZNFX1
ENSG00000183873.15	4.16263	1.05148	3.95883	7.5318e-05	0.00805228	SCN5A
ENSG00000090339.8	0.976142	0.247049	3.95121	7.77582e-05	0.00827201	ICAM1
ENSG00000102524.11	1.40052	0.355251	3.94233	8.06948e-05	0.00854212	TNFSF13B
ENSG00000173597.8	1.49407	0.379709	3.93478	8.32719e-05	0.00877172	SULT1B1
ENSG00000169896.16	1.10674	0.281417	3.93273	8.39861e-05	0.00880379	ITGAM
ENSG00000183486.12	1.26524	0.321929	3.93017	8.48865e-05	0.00885498	MX2
ENSG00000272914.1	1.77504	0.452056	3.92658	8.61608e-05	0.00894449	RP11-330O11.3
ENSG00000068366.19	1.58568	0.404305	3.92199	8.78214e-05	0.00907305	ACSL4
ENSG00000259268.1	2.77342	0.708349	3.91533	9.02806e-05	0.00914368	AC007950.1
ENSG00000168209.4	1.28509	0.328381	3.91342	9.09998e-05	0.00914368	DDIT4
ENSG00000196083.9	2.02631	0.517384	3.91646	8.98574e-05	0.00914368	IL1RAP
ENSG00000198915.11	1.77222	0.452876	3.91326	9.10581e-05	0.00914368	RASGEF1A
ENSG00000136869.13	1.61066	0.411164	3.91731	8.95408e-05	0.00914368	TLR4
ENSG00000275791.1	-1.64142	0.419277	-3.91488	9.04502e-05	0.00914368	TRBV10-3
ENSG00000106070.17	1.84853	0.472642	3.91106	9.18928e-05	0.00918458	GRB10
ENSG00000132256.18	1.4778	0.377969	3.90984	9.23565e-05	0.00918819	TRIM5
ENSG00000233392.5	-2.35438	0.602495	-3.90772	9.31702e-05	0.00920469	AC104809.4
ENSG00000100906.10	1.32398	0.338884	3.9069	9.34893e-05	0.00920469	NFKBIA
ENSG00000211745.3	-1.94846	0.498827	-3.90607	9.38074e-05	0.00920469	TRBV4-2
ENSG00000146250.6	-6.21356	1.59189	-3.90326	9.49043e-05	0.00926999	PRSS35
ENSG00000160791.13	-1.377	0.353081	-3.89995	9.62138e-05	0.00935537	CCR5
ENSG00000197329.11	1.48879	0.38221	3.89522	9.81094e-05	0.00949672	PELI1
ENSG00000169397.3	1.54763	0.397732	3.89114	9.97736e-05	0.00957159	RNASE3
ENSG00000183696.13	1.11596	0.286784	3.89128	9.97166e-05	0.00957159	UPP1
ENSG00000108771.12	1.10875	0.285792	3.87958	0.000104638	0.00981153	DHX58
ENSG00000183762.12	1.87539	0.483295	3.88042	0.000104276	0.00981153	KREMEN1
ENSG00000067992.12	1.2721	0.327527	3.88396	0.000102768	0.00981153	PDK3
ENSG00000261471.1	1.78387	0.459914	3.8787	0.000105014	0.00981153	RP11-61F12.1
ENSG00000168394.10	1.39329	0.35921	3.87876	0.00010499	0.00981153	TAP1
ENSG00000137462.6	1.73817	0.447673	3.88268	0.000103313	0.00981153	TLR2
ENSG00000120217.13	2.05795	0.530824	3.87689	0.000105798	0.00984197	CD274
ENSG00000135148.11	1.10677	0.285764	3.87301	0.000107501	0.00995731	TRAFD1
ENSG00000203710.10	1.40981	0.36431	3.8698	0.000108924	0.0100458	CR1
ENSG00000225873.3	1.98849	0.514521	3.86474	0.000111208	0.0102126	LINC00694
ENSG00000221963.5	1.48878	0.385405	3.8629	0.00011205	0.0102461	APOL6
ENSG00000136630.12	1.55568	0.403015	3.86011	0.000113335	0.0103197	HLX
ENSG00000185507.19	1.29217	0.334919	3.85815	0.00011425	0.0103592	IRF7
ENSG00000261150.2	-2.4537	0.636521	-3.85486	0.000115794	0.010455	EPPK1
ENSG00000169826.7	1.75642	0.455844	3.85312	0.000116621	0.0104856	CSGALNACT2
ENSG00000164054.15	1.15706	0.30046	3.85095	0.000117659	0.0105349	SHISA5
ENSG00000140044.12	1.64821	0.428188	3.84926	0.000118475	0.010564	JDP2
ENSG00000186522.14	-1.62078	0.4216	-3.84435	0.000120873	0.0106891	2010-09-01
ENSG00000128335.13	1.34081	0.348759	3.84452	0.000120788	0.0106891	APOL2
ENSG00000172243.17	1.1732	0.305409	3.84141	0.000122328	0.0107358	CLEC7A
ENSG00000248373.5	6.49908	1.69235	3.84027	0.000122901	0.0107358	RP11-556I14.1
ENSG00000172985.10	1.61372	0.42017	3.84063	0.000122718	0.0107358	SH3RF3
ENSG00000115604.10	3.02501	0.788662	3.83562	0.000125248	0.0108966	IL18R1
ENSG00000112576.12	1.01963	0.266568	3.82502	0.00013076	0.0113302	CCND3
ENSG00000152229.18	1.73561	0.455228	3.81262	0.000137503	0.0118667	PSTPIP2
ENSG00000163803.12	1.44575	0.379391	3.81071	0.000138566	0.0119004	PLB1
ENSG00000211807.3	-1.97271	0.51778	-3.80994	0.000139001	0.0119004	TRAV26-1
ENSG00000152465.17	-1.12647	0.295978	-3.80591	0.000141284	0.0120002	NMT2
ENSG00000162437.14	-2.45999	0.646334	-3.80606	0.000141198	0.0120002	RAVER2
ENSG00000138772.12	1.77016	0.466417	3.79522	0.00014751	0.012334	ANXA3
ENSG00000113361.12	6.44568	1.69743	3.79731	0.000146273	0.012334	CDH6
ENSG00000154589.6	1.30809	0.344654	3.79537	0.000147426	0.012334	LY96
ENSG00000126467.10	-2.5481	0.671206	-3.79631	0.000146867	0.012334	TSKS
ENSG00000151726.13	1.72341	0.454829	3.78914	0.000151169	0.012564	ACSL1
ENSG00000271344.1	2.23469	0.589829	3.78871	0.00015143	0.012564	RP11-274B21.9
ENSG00000143162.7	1.26788	0.334843	3.78649	0.000152793	0.0126105	CREG1
ENSG00000170345.9	1.51088	0.399184	3.78493	0.00015375	0.0126105	FOS
ENSG00000124731.12	1.60576	0.424219	3.78521	0.000153577	0.0126105	TREM1
ENSG00000100596.6	1.2853	0.339762	3.78295	0.000154983	0.0126632	SPTLC2
ENSG00000102245.7	-1.27561	0.337333	-3.78145	0.000155917	0.0126865	CD40LG
ENSG00000123700.4	1.72896	0.457324	3.7806	0.000156449	0.0126865	KCNJ2
ENSG00000129467.13	1.21269	0.320855	3.77956	0.000157105	0.0126919	ADCY4
ENSG00000021355.12	1.17975	0.312224	3.77853	0.000157758	0.0126968	SERPINB1
ENSG00000104805.15	0.961219	0.254608	3.77529	0.000159822	0.012815	NUCB1
ENSG00000186496.10	1.39539	0.370064	3.77067	0.000162811	0.0130061	ZNF396
ENSG00000059728.10	1.41586	0.375712	3.76848	0.000164247	0.0130723	MXD1
ENSG00000132321.16	-5.09029	1.35109	-3.76754	0.000164862	0.0130728	IQCA1
ENSG00000155926.13	1.46349	0.388578	3.76625	0.000165716	0.0130921	SLA
ENSG00000145491.11	1.52164	0.404275	3.76387	0.000167303	0.0131692	ROPN1L
ENSG00000211892.3	-2.52892	0.672123	-3.76259	0.000168162	0.0131884	IGHG4
ENSG00000164715.5	1.33815	0.356098	3.75781	0.00017141	0.0133943	LMTK2
ENSG00000152492.13	-1.13843	0.303697	-3.74857	0.000177843	0.0137967	CCDC50
ENSG00000213903.8	1.1642	0.310528	3.74909	0.000177477	0.0137967	LTB4R
ENSG00000229648.1	6.18434	1.65074	3.74641	0.000179387	0.0138663	RPSAP22
ENSG00000100226.15	0.937128	0.250206	3.74542	0.00018009	0.0138708	GTPBP1
ENSG00000112062.10	1.31583	0.351515	3.74331	0.000181609	0.0139379	MAPK14
ENSG00000253701.2	-2.63627	0.704741	-3.74076	0.000183464	0.0140299	AL928768.3
ENSG00000214975.4	2.36201	0.631576	3.73987	0.000184115	0.0140299	PPIAP29
ENSG00000121060.15	1.24109	0.333089	3.72601	0.000194537	0.0147718	TRIM25
ENSG00000132109.9	1.1393	0.306301	3.71955	0.000199581	0.0151014	TRIM21
ENSG00000086548.8	1.83987	0.49516	3.7157	0.000202638	0.0152789	CEACAM6
ENSG00000253276.2	1.44328	0.388724	3.71286	0.000204927	0.0153672	CCDC71L
ENSG00000033327.12	1.459	0.392998	3.71248	0.000205239	0.0153672	GAB2
ENSG00000100350.14	-2.10447	0.567002	-3.71157	0.000205981	0.0153692	FOXRED2
ENSG00000087253.12	1.46165	0.394316	3.70681	0.000209886	0.0156064	LPCAT2
ENSG00000154102.10	-1.08699	0.293615	-3.7021	0.000213823	0.0157927	C16orf74
ENSG00000110944.8	-1.63099	0.440565	-3.70205	0.000213862	0.0157927	IL23A
ENSG00000204020.5	2.38745	0.645279	3.69988	0.000215705	0.0158743	LIPN
ENSG00000188155.10	6.50253	1.75828	3.69823	0.000217105	0.0159227	KRTAP10-6
ENSG00000102010.14	2.06839	0.559997	3.69357	0.000221126	0.0161199	BMX
ENSG00000145428.14	1.65536	0.448196	3.69338	0.000221293	0.0161199	RNF175
ENSG00000170581.13	1.23488	0.334864	3.68769	0.000226296	0.0164286	STAT2
ENSG00000139132.14	1.47229	0.400146	3.67937	0.000233808	0.0168601	FGD4
ENSG00000115594.11	1.60449	0.435989	3.68011	0.000233138	0.0168601	IL1R1
ENSG00000234614.1	-2.39952	0.652591	-3.67692	0.000236067	0.0169307	AL450992.2
ENSG00000139178.10	1.27119	0.345831	3.67575	0.000237152	0.0169307	C1RL
ENSG00000163625.15	1.48751	0.404603	3.67646	0.000236497	0.0169307	WDFY3
ENSG00000269834.5	-2.22691	0.606113	-3.67408	0.000238705	0.0169852	ZNF528-AS1
ENSG00000132932.16	-1.89495	0.515905	-3.67305	0.00023967	0.0169976	ATP8A2
ENSG00000111666.10	1.40137	0.38214	3.66715	0.000245268	0.0172906	CHPT1
ENSG00000163600.12	-1.3613	0.371407	-3.66524	0.000247106	0.0172906	ICOS
ENSG00000115267.5	1.23707	0.337524	3.66515	0.000247196	0.0172906	IFIH1
ENSG00000254275.6	-3.81672	1.04201	-3.66284	0.000249434	0.0172906	LINC00824
ENSG00000175471.19	1.33642	0.36482	3.66324	0.000249049	0.0172906	MCTP1
ENSG00000116991.10	1.81555	0.495489	3.66415	0.000248158	0.0172906	SIPA1L2
ENSG00000183023.18	1.12359	0.306572	3.665	0.000247338	0.0172906	SLC8A1
ENSG00000178562.17	-1.33518	0.364885	-3.65917	0.00025303	0.0174834	CD28
ENSG00000148600.14	-2.10905	0.577229	-3.65374	0.000258447	0.0175397	CDHR1
ENSG00000233913.7	-2.77167	0.758235	-3.65543	0.000256752	0.0175397	CTC-575D19.1
ENSG00000140807.6	1.17234	0.320776	3.6547	0.000257487	0.0175397	NKD1
ENSG00000100558.8	1.62647	0.445188	3.65345	0.000258742	0.0175397	PLEK2
ENSG00000267293.1	3.8178	1.04454	3.65501	0.000257172	0.0175397	RP11-8H2.1
ENSG00000135899.16	1.26847	0.346812	3.65752	0.00025467	0.0175397	SP110
ENSG00000124225.15	-1.95105	0.534371	-3.65112	0.000261096	0.0176437	PMEPA1
ENSG00000186810.7	-1.49837	0.410867	-3.64685	0.000265476	0.0178834	CXCR3
ENSG00000177494.5	-4.78301	1.31301	-3.64279	0.000269702	0.0181114	ZBED2
ENSG00000067064.10	1.33941	0.367876	3.64093	0.00027165	0.0181853	IDI1
ENSG00000131401.11	-1.62587	0.446885	-3.63823	0.000274515	0.0183201	NAPSB
ENSG00000013364.18	0.987056	0.271722	3.63259	0.000280585	0.0186096	MVP
ENSG00000229644.6	1.61594	0.444834	3.63269	0.000280487	0.0186096	NAMPTP1
ENSG00000115507.9	1.52059	0.418922	3.62977	0.000283676	0.0186447	OTX1
ENSG00000144134.18	-0.912051	0.251214	-3.63057	0.000282792	0.0186447	RABL2A
ENSG00000084070.11	1.71931	0.473673	3.62973	0.000283718	0.0186447	SMAP2
ENSG00000073331.17	1.34257	0.369998	3.62859	0.000284975	0.0186702	ALPK1
ENSG00000215788.9	-1.2978	0.357914	-3.626	0.000287844	0.0188008	TNFRSF25
ENSG00000135604.9	1.3769	0.379875	3.6246	0.000289411	0.0188459	STX11
ENSG00000137414.5	1.05866	0.292155	3.62363	0.000290497	0.0188595	FAM8A1
ENSG00000139193.3	-1.23104	0.340226	-3.6183	0.000296541	0.0191939	CD27
ENSG00000116299.16	1.54253	0.426488	3.61681	0.000298252	0.0192466	KIAA1324
ENSG00000129596.4	4.75553	1.31528	3.61559	0.000299667	0.0192801	CDO1
ENSG00000211782.2	-1.69943	0.470686	-3.61054	0.000305556	0.0196003	TRAV8-1
ENSG00000109466.13	1.49587	0.414398	3.60976	0.000306485	0.0196014	KLHL2
ENSG00000173930.8	1.32945	0.368414	3.60859	0.000307871	0.0196316	SLCO4C1
ENSG00000269981.1	1.21783	0.337836	3.60481	0.000312385	0.0198605	RP11-34P13.16
ENSG00000279320.1	1.90107	0.527678	3.6027	0.000314927	0.0198844	RP11-329N15.3
ENSG00000204044.6	1.8968	0.526556	3.60227	0.000315445	0.0198844	RP11-465L10.10
ENSG00000083223.17	1.37752	0.382412	3.6022	0.000315538	0.0198844	ZCCHC6
ENSG00000075420.12	1.29119	0.358529	3.60136	0.00031656	0.0198905	FNDC3B
ENSG00000162885.12	-2.32524	0.646007	-3.5994	0.000318956	0.0199765	B3GALNT2
ENSG00000180138.7	3.00758	0.835812	3.59839	0.000320192	0.0199765	CSNK1A1L
ENSG00000073737.16	1.80353	0.501263	3.59796	0.000320718	0.0199765	DHRS9
ENSG00000236438.7	1.13915	0.317144	3.5919	0.000328276	0.0203882	FAM157A
ENSG00000165810.16	-3.71363	1.03546	-3.58646	0.000335194	0.0207579	BTNL9
ENSG00000166448.14	5.70037	1.59038	3.58427	0.00033802	0.0208728	TMEM130
ENSG00000127585.11	-1.07367	0.299991	-3.57902	0.000344888	0.0211751	FBXL16
ENSG00000122224.17	-1.20949	0.337922	-3.57919	0.000344655	0.0211751	LY9
ENSG00000054598.6	3.63213	1.01582	3.57555	0.000349488	0.0213964	FOXC1
ENSG00000113303.11	1.48438	0.415327	3.57401	0.000351555	0.0214402	BTNL8
ENSG00000133131.14	-1.31691	0.368519	-3.57353	0.000352199	0.0214402	MORC4
ENSG00000165029.15	1.34796	0.377642	3.56941	0.000357781	0.0217185	ABCA1
ENSG00000186918.13	-0.950044	0.266225	-3.56858	0.000358927	0.0217267	ZNF395
ENSG00000187566.4	-4.75947	1.33484	-3.56557	0.000363073	0.0219159	NHLRC1
ENSG00000103196.11	1.69168	0.47492	3.56203	0.000368003	0.0221513	CRISPLD2
ENSG00000168016.13	1.2733	0.357582	3.56086	0.000369643	0.0221878	TRANK1
ENSG00000167995.15	1.46514	0.411964	3.55648	0.000375857	0.0223334	BEST1
ENSG00000086544.2	1.23559	0.347443	3.55622	0.000376225	0.0223334	ITPKC
ENSG00000186272.12	-0.931611	0.261942	-3.55655	0.00037576	0.0223334	ZNF17
ENSG00000159840.15	1.03256	0.290318	3.55666	0.000375594	0.0223334	ZYX
ENSG00000146592.16	1.35157	0.380309	3.55388	0.000379595	0.022467	CREB5
ENSG00000145911.5	-1.57852	0.444253	-3.55321	0.000380567	0.022467	N4BP3
ENSG00000121933.18	2.55188	0.718656	3.55091	0.000383907	0.0226021	TMIGD3
ENSG00000185101.12	-1.17173	0.330143	-3.54916	0.000386461	0.0226551	ANO9
ENSG00000153317.14	1.23833	0.349009	3.54813	0.00038797	0.0226551	ASAP1
ENSG00000238005.2	1.63145	0.459717	3.54882	0.00038696	0.0226551	RP11-443B7.1
ENSG00000068784.12	1.21328	0.342309	3.54441	0.000393497	0.0229156	SRBD1
ENSG00000218357.3	-6.00471	1.69449	-3.54366	0.000394609	0.0229183	LL22NC03-75H12.2
ENSG00000279464.1	-5.59895	1.5817	-3.53983	0.000400392	0.0231914	RP11-17P16.1
ENSG00000187116.13	1.35661	0.383791	3.53476	0.000408153	0.023572	LILRA5
ENSG00000182541.17	1.15902	0.327953	3.53411	0.000409155	0.023572	LIMK2
ENSG00000110046.12	1.24877	0.353536	3.53222	0.000412081	0.0236139	ATG2A
ENSG00000160255.17	0.786593	0.22265	3.53287	0.000411069	0.0236139	ITGB2
ENSG00000110811.19	-1.5748	0.446227	-3.52914	0.000416908	0.0238269	P3H3
ENSG00000268947.1	-5.05547	1.43508	-3.52279	0.000427027	0.0240895	AD000684.2
ENSG00000197381.15	-0.977218	0.277365	-3.52322	0.000426333	0.0240895	ADARB1
ENSG00000182885.16	1.41553	0.40183	3.52272	0.000427139	0.0240895	ADGRG3
ENSG00000111913.16	1.35068	0.38323	3.52445	0.00042436	0.0240895	FAM65B
ENSG00000261087.1	-1.11418	0.316182	-3.52385	0.000425323	0.0240895	KB-1460A1.5
ENSG00000271976.1	-0.966144	0.274343	-3.52166	0.000428855	0.0240895	RP11-884K10.7
ENSG00000188282.12	1.30575	0.370809	3.52135	0.000429348	0.0240895	RUFY4
ENSG00000259496.2	5.75144	1.63436	3.51908	0.000433049	0.0242338	RP11-19J5.1
ENSG00000187775.16	1.60186	0.455658	3.51548	0.000438961	0.0245009	DNAH17
ENSG00000112096.16	1.26577	0.360264	3.51345	0.000442326	0.0246247	SOD2
ENSG00000168961.16	1.04179	0.296723	3.51098	0.000446463	0.0247908	LGALS9
ENSG00000128383.12	1.31245	0.374199	3.50734	0.000452606	0.0250671	APOBEC3A
ENSG00000206344.6	1.46149	0.416981	3.50494	0.00045671	0.0252294	HCG27
ENSG00000125826.19	0.914619	0.261082	3.50319	0.000459728	0.0252508	RBCK1
ENSG00000271646.1	1.12691	0.321627	3.50377	0.000458715	0.0252508	RP11-326I11.3
ENSG00000279359.1	6.21176	1.77344	3.50267	0.000460622	0.0252508	RP11-36D19.9
ENSG00000078081.7	1.71788	0.490621	3.50143	0.000462762	0.0252949	LAMP3
ENSG00000229719.4	2.45082	0.700066	3.50085	0.000463781	0.0252949	MIR194-2HG
ENSG00000167434.9	1.63785	0.468676	3.49464	0.000474704	0.025695	CA4
ENSG00000166689.15	-1.54781	0.442844	-3.49515	0.000473789	0.025695	PLEKHA7
ENSG00000069974.15	0.978256	0.279859	3.49553	0.000473114	0.025695	RAB27A
ENSG00000105808.17	-2.24042	0.641353	-3.49327	0.000477149	0.0257624	RASA4
ENSG00000173809.16	-4.78288	1.36954	-3.49232	0.000478836	0.0257887	TDRD12
ENSG00000140678.16	1.20969	0.346559	3.49056	0.000482001	0.0258943	ITGAX
ENSG00000174944.8	1.92114	0.550656	3.48881	0.000485168	0.0259994	P2RY14
ENSG00000215769.8	0.906812	0.260082	3.48664	0.000489127	0.0261464	RP13-104F24.2
ENSG00000102796.10	1.43048	0.410796	3.48221	0.00049729	0.0263208	DHRS12
ENSG00000178719.16	1.15905	0.332788	3.48284	0.000496122	0.0263208	GRINA
ENSG00000163221.8	1.75747	0.504613	3.48281	0.00049619	0.0263208	S100A12
ENSG00000196628.14	-1.28355	0.368437	-3.48377	0.0004944	0.0263208	TCF4
ENSG00000205413.7	1.18407	0.340146	3.48108	0.0004994	0.0263676	SAMD9
ENSG00000241886.1	2.28412	0.656493	3.47927	0.000502786	0.0264813	RP11-242C19.2
ENSG00000102043.15	-2.55261	0.733805	-3.4786	0.000504049	0.0264829	MTMR8
ENSG00000120051.14	1.85516	0.533475	3.4775	0.000506108	0.0265262	CFAP58
ENSG00000165905.17	-2.30626	0.663502	-3.47589	0.000509154	0.0266209	LARGE2
ENSG00000152219.4	-0.898613	0.258682	-3.47382	0.000513107	0.0267625	ARL14EP
ENSG00000122862.4	1.3098	0.377162	3.47279	0.000515081	0.0268004	SRGN
ENSG00000240065.7	1.15374	0.332328	3.47168	0.000517208	0.0268461	PSMB9
ENSG00000262823.1	-1.47708	0.425672	-3.47	0.000520455	0.0269495	RP13-580F15.2
ENSG00000262714.1	1.5547	0.448507	3.46639	0.000527504	0.0271835	RP11-44F14.8
ENSG00000267194.1	1.45699	0.420247	3.46698	0.000526333	0.0271835	RP1-193H18.2
ENSG00000167210.16	1.84211	0.531989	3.46269	0.000534812	0.0274394	LOXHD1
ENSG00000100228.12	1.55139	0.448044	3.46258	0.000535023	0.0274394	RAB36
ENSG00000158825.5	1.59497	0.460843	3.46099	0.000538189	0.027536	CDA
ENSG00000149177.12	1.08282	0.313095	3.45843	0.000543337	0.0277334	PTPRJ
ENSG00000163754.17	1.2219	0.353391	3.45766	0.000544896	0.0277471	GYG1
ENSG00000105402.7	0.931897	0.269591	3.4567	0.000546829	0.0277797	NAPA
ENSG00000154165.4	-3.1772	0.919736	-3.45447	0.000551378	0.0278135	GPR15
ENSG00000156239.11	-1.23494	0.357469	-3.45468	0.000550953	0.0278135	N6AMT1
ENSG00000135925.8	-1.99445	0.577305	-3.45476	0.000550785	0.0278135	WNT10A
ENSG00000196724.12	-1.37846	0.399354	-3.45173	0.000557001	0.0280313	ZNF418
ENSG00000181894.14	-0.917981	0.265999	-3.45106	0.000558384	0.0280353	ZNF329
ENSG00000159339.13	1.67335	0.485111	3.44942	0.000561799	0.028141	PADI4
ENSG00000143546.9	1.41501	0.410355	3.44826	0.000564201	0.0281956	S100A8
ENSG00000152926.14	1.37539	0.398943	3.44758	0.000565639	0.0282019	ZNF117
ENSG00000282508.1	1.05776	0.30695	3.44604	0.000568875	0.0282322	LINC01002
ENSG00000136999.4	1.69689	0.49233	3.44665	0.000567574	0.0282322	NOV
ENSG00000148180.18	1.36444	0.396216	3.44368	0.000573846	0.0284133	GSN
ENSG00000270354.1	6.30931	1.83438	3.43947	0.000582845	0.0287926	RP11-547M24.1
ENSG00000168234.12	-1.06164	0.308738	-3.43863	0.000584665	0.0288162	TTC39C
ENSG00000142599.17	1.03303	0.300537	3.43729	0.000587568	0.028893	RERE
ENSG00000183621.15	1.20396	0.350347	3.43648	0.000589333	0.0289137	ZNF438
ENSG00000269473.1	-5.96888	1.7376	-3.43512	0.000592283	0.0289263	CTD-2619J13.19
ENSG00000102755.10	1.62303	0.472424	3.43554	0.000591373	0.0289263	FLT1
ENSG00000173559.12	1.27532	0.371328	3.43448	0.000593685	0.028929	NABP1
ENSG00000007312.12	-1.38369	0.403293	-3.43098	0.000601401	0.0290416	CD79B
ENSG00000125347.13	1.23065	0.358627	3.43157	0.000600098	0.0290416	IRF1
ENSG00000100918.12	1.061	0.309148	3.43201	0.000599124	0.0290416	REC8
ENSG00000248996.1	1.09533	0.319127	3.43227	0.000598556	0.0290416	RP11-1334A24.6
ENSG00000150681.9	1.26929	0.370218	3.42849	0.000606957	0.0291787	RGS18
ENSG00000279741.1	1.91209	0.557624	3.42899	0.000605834	0.0291787	RP11-44F14.9
ENSG00000136040.8	1.24851	0.364589	3.42444	0.000616076	0.029551	PLXNC1
ENSG00000134152.10	1.32824	0.388323	3.42045	0.000625169	0.0297877	KATNBL1
ENSG00000237973.1	-4.55187	1.33073	-3.42059	0.000624861	0.0297877	MTCO1P12
ENSG00000276900.1	1.30627	0.381888	3.42055	0.000624946	0.0297877	RP11-467L13.7
ENSG00000086065.13	1.04316	0.30532	3.41662	0.000634032	0.0300766	CHMP5
ENSG00000137261.13	1.2992	0.380228	3.41689	0.000633413	0.0300766	KIAA0319
ENSG00000100644.16	1.22151	0.357597	3.41589	0.000635746	0.0300915	HIF1A
ENSG00000105835.11	1.45856	0.427129	3.41481	0.000638269	0.0301445	NAMPT
ENSG00000282939.1	-1.47932	0.433332	-3.41383	0.000640567	0.0301867	TRBV7-2
ENSG00000132357.13	0.897907	0.263091	3.41291	0.000642723	0.030222	CARD6
ENSG00000135407.10	1.60216	0.469799	3.4103	0.000648915	0.0304466	AVIL
ENSG00000125505.16	1.12055	0.328661	3.40943	0.00065098	0.0304769	MBOAT7
ENSG00000091106.18	1.41783	0.416063	3.40774	0.000655043	0.0306005	NLRC4
ENSG00000160179.18	1.18397	0.347553	3.40658	0.000657824	0.0306637	ABCG1
ENSG00000174130.12	1.14638	0.336617	3.40559	0.00066021	0.0307083	TLR6
ENSG00000197149.5	-1.27009	0.373127	-3.40391	0.000664279	0.0308309	RP11-452G18.2
ENSG00000182022.17	1.17162	0.344332	3.4026	0.000667485	0.0308971	CHST15
ENSG00000235150.1	5.09008	1.49651	3.40129	0.000670678	0.0308971	RCBTB2P1
ENSG00000233029.3	2.67542	0.786636	3.40109	0.000671185	0.0308971	RP11-439A17.9
ENSG00000180667.10	1.55255	0.456502	3.40098	0.000671457	0.0308971	YOD1
ENSG00000265298.1	0.968774	0.285022	3.39895	0.00067645	0.0310603	RP13-104F24.3
ENSG00000171236.9	1.56158	0.459554	3.39803	0.000678721	0.0310982	LRG1
ENSG00000058091.16	1.32031	0.388756	3.39624	0.000683192	0.0312299	CDK14
ENSG00000089159.16	0.858691	0.252961	3.39455	0.00068741	0.0312299	PXN
ENSG00000233387.1	-2.30566	0.679217	-3.39459	0.000687321	0.0312299	RP11-342D11.3
ENSG00000064932.15	1.16076	0.341851	3.39552	0.000684986	0.0312299	SBNO2
ENSG00000011198.7	1.4441	0.425654	3.39267	0.000692162	0.0313504	ABHD5
ENSG00000230202.1	-3.49129	1.02917	-3.39234	0.00069298	0.0313504	RP11-632C17__A.1
ENSG00000165272.14	-1.24152	0.366427	-3.38817	0.000703606	0.0316977	AQP3
ENSG00000205220.11	0.873585	0.257798	3.38865	0.000702384	0.0316977	PSMB10
ENSG00000122644.12	1.31442	0.388376	3.3844	0.000713335	0.0320004	ARL4A
ENSG00000181458.10	2.73112	0.80703	3.38417	0.000713946	0.0320004	TMEM45A
ENSG00000112299.7	1.84186	0.54431	3.38384	0.000714793	0.0320004	VNN1
ENSG00000161381.13	-1.65189	0.48827	-3.38315	0.000716599	0.0320146	PLXDC1
ENSG00000173744.17	1.06791	0.315744	3.3822	0.000719079	0.0320587	AGFG1
ENSG00000159556.9	1.85215	0.547906	3.38042	0.000723752	0.0322002	ISL2
ENSG00000111859.16	1.51852	0.449611	3.3774	0.00073174	0.0324884	NEDD9
ENSG00000158373.8	1.25592	0.372019	3.37595	0.000735607	0.0325927	HIST1H2BD
ENSG00000153823.18	-1.08488	0.321455	-3.37491	0.000738385	0.0326485	PID1
ENSG00000161921.14	1.19717	0.35489	3.37336	0.000742569	0.032766	CXCL16
ENSG00000114948.12	-2.16694	0.642719	-3.37151	0.000747563	0.0328727	ADAM23
ENSG00000146674.14	-1.48477	0.440483	-3.37077	0.000749575	0.0328727	IGFBP3
ENSG00000145332.13	1.52335	0.451924	3.37081	0.000749471	0.0328727	KLHL8
ENSG00000082996.19	1.08322	0.321535	3.3689	0.00075468	0.0330292	RNF13
ENSG00000130876.11	5.17254	1.53593	3.36768	0.000758032	0.0331084	SLC7A10
ENSG00000171316.11	1.43309	0.426028	3.36384	0.000768654	0.033462	CHD7
ENSG00000062282.14	1.22034	0.362866	3.36307	0.000770799	0.033462	DGAT2
ENSG00000111261.13	1.30808	0.388894	3.3636	0.000769334	0.033462	MANSC1
ENSG00000156110.13	-1.16246	0.345871	-3.36095	0.000776755	0.0336526	ADK
ENSG00000172007.5	1.38604	0.412708	3.3584	0.000783945	0.0338958	RAB33B
ENSG00000106780.8	1.4733	0.439145	3.35494	0.000793833	0.0342544	MEGF9
ENSG00000211821.2	-4.42824	1.32085	-3.35257	0.00080065	0.0344793	TRDV2
ENSG00000027697.13	1.19954	0.357948	3.35116	0.00080473	0.0345857	IFNGR1
ENSG00000143994.13	-1.99526	0.595669	-3.34962	0.000809221	0.0346549	ABHD1
ENSG00000267179.1	5.52791	1.65037	3.3495	0.000809565	0.0346549	CTD-2006C1.13
ENSG00000237788.1	4.35353	1.30023	3.34828	0.000813151	0.0346703	RP5-1041C10.3
ENSG00000118503.14	1.02019	0.304678	3.34843	0.000812713	0.0346703	TNFAIP3
ENSG00000138738.10	2.09974	0.627272	3.34742	0.000815662	0.0347084	PRDM5
ENSG00000119522.16	0.733509	0.219369	3.34372	0.000826622	0.0350696	DENND1A
ENSG00000163687.13	-2.51749	0.753114	-3.34278	0.00082943	0.0350696	DNASE1L3
ENSG00000257093.6	-1.13015	0.338128	-3.34236	0.000830678	0.0350696	KIAA1147
ENSG00000265625.1	2.21346	0.662111	3.34303	0.000828677	0.0350696	RP11-68I3.11
ENSG00000003402.19	1.09715	0.328548	3.3394	0.000839588	0.0351694	CFLAR
ENSG00000120057.4	-3.16054	0.946187	-3.34029	0.000836906	0.0351694	SFRP5
ENSG00000187862.11	-2.03378	0.608945	-3.33985	0.000838246	0.0351694	TTC24
ENSG00000151612.15	-1.34669	0.403079	-3.341	0.000834779	0.0351694	ZNF827
ENSG00000148841.15	1.11129	0.333206	3.33514	0.000852573	0.0356438	ITPRIP
ENSG00000198453.12	-1.54074	0.462172	-3.3337	0.000856993	0.0357591	ZNF568
ENSG00000244482.10	1.14384	0.343441	3.33052	0.000866843	0.0361	LILRA6
ENSG00000171049.8	1.3777	0.414113	3.32687	0.000878263	0.0365048	FPR2
ENSG00000156299.13	-1.00888	0.303399	-3.32525	0.000883384	0.0365783	TIAM1
ENSG00000014164.6	0.66955	0.201354	3.32524	0.000883435	0.0365783	ZC3H3
ENSG00000084110.10	1.37433	0.413421	3.32429	0.000886432	0.036579	HAL
ENSG00000223401.2	2.26504	0.681387	3.32416	0.000886858	0.036579	RP11-211G3.2
ENSG00000100024.14	1.4024	0.421975	3.32341	0.000889226	0.0366065	UPB1
ENSG00000172159.15	1.4983	0.450909	3.32284	0.000891069	0.0366122	FRMD3
ENSG00000142089.15	1.63119	0.491432	3.31925	0.000902582	0.0369883	IFITM3
ENSG00000160796.16	0.964202	0.290517	3.31892	0.000903664	0.0369883	NBEAL2
ENSG00000145423.4	1.88365	0.567696	3.31806	0.000906459	0.0370321	SFRP2
ENSG00000087157.18	1.05635	0.318609	3.31552	0.000914733	0.0372286	PGS1
ENSG00000228719.1	3.01267	0.908565	3.31586	0.000913628	0.0372286	RP5-1119A7.14
ENSG00000110237.3	1.93045	0.582839	3.31215	0.000925808	0.0373828	ARHGEF17
ENSG00000244617.2	1.53402	0.463282	3.3112	0.000928959	0.0373828	ASPRV1
ENSG00000162654.8	1.33741	0.403775	3.31227	0.000925434	0.0373828	GBP4
ENSG00000129667.12	0.957048	0.288832	3.31351	0.000921325	0.0373828	RHBDF2
ENSG00000121895.7	-1.08674	0.328187	-3.31134	0.000928506	0.0373828	TMEM156
ENSG00000110057.7	0.86111	0.259906	3.31316	0.000922495	0.0373828	UNC93B1
ENSG00000117115.12	1.30673	0.394726	3.31047	0.000931391	0.0374106	PADI2
ENSG00000132965.9	1.26033	0.38093	3.30855	0.000937795	0.0375705	ALOX5AP
ENSG00000102554.13	1.7592	0.531764	3.30823	0.00093887	0.0375705	KLF5
ENSG00000160211.15	1.06898	0.323529	3.30412	0.000952749	0.0379844	G6PD
ENSG00000203644.3	1.2614	0.381708	3.30462	0.000951069	0.0379844	RP11-332M2.1
ENSG00000281100.1	1.27942	0.387341	3.30309	0.000956264	0.038054	RP11-640L9.2
ENSG00000103569.9	1.3324	0.403555	3.30166	0.000961159	0.0381781	AQP9
ENSG00000260660.2	2.14083	0.648552	3.30094	0.000963606	0.0382047	RP11-69H7.2
ENSG00000081320.10	1.05351	0.319527	3.29711	0.000976869	0.0386592	STK17B
ENSG00000172538.6	4.81961	1.46253	3.29539	0.000982845	0.0387651	FAM170B
ENSG00000126602.10	-1.00188	0.304032	-3.2953	0.000983154	0.0387651	TRAP1
ENSG00000171860.4	1.07357	0.325955	3.29363	0.000989028	0.0389253	C3AR1
ENSG00000228242.6	1.32904	0.403722	3.29198	0.00099485	0.0389738	AC093495.4
ENSG00000107738.19	1.23928	0.376375	3.29269	0.000992344	0.0389738	C10orf54
ENSG00000128512.19	1.55487	0.472631	3.28982	0.0010025	0.0389738	DOCK4
ENSG00000174718.11	1.27794	0.388441	3.28994	0.0010021	0.0389738	KIAA1551
ENSG00000173821.19	1.10898	0.336897	3.29174	0.000995702	0.0389738	RNF213
ENSG00000261000.1	-2.69874	0.820362	-3.2897	0.00100296	0.0389738	RP11-534L20.5
ENSG00000115129.13	1.02544	0.311631	3.29057	0.000999833	0.0389738	TP53I3
ENSG00000224389.8	3.14811	0.95764	3.28736	0.0010113	0.0390637	C4B
ENSG00000170989.8	-1.16294	0.353797	-3.28702	0.00101254	0.0390637	S1PR1
ENSG00000067066.16	0.972527	0.295867	3.28704	0.00101245	0.0390637	SP100
ENSG00000168610.14	1.05748	0.321569	3.28851	0.00100721	0.0390637	STAT3
ENSG00000122085.16	-0.734829	0.223666	-3.28539	0.00101841	0.0392198	MTERF4
ENSG00000141298.17	1.2529	0.381451	3.28456	0.00102142	0.0392651	SSH2
ENSG00000178935.5	1.07307	0.3269	3.28258	0.00102863	0.0394717	ZNF552
ENSG00000103319.11	-0.93547	0.285071	-3.28153	0.00103244	0.0394952	EEF2K
ENSG00000138678.10	1.10721	0.337472	3.2809	0.00103475	0.0394952	GPAT3
ENSG00000157800.17	1.21006	0.368792	3.28116	0.00103382	0.0394952	SLC37A3
ENSG00000275210.1	1.29831	0.396053	3.27811	0.00104504	0.0397466	AC008984.2
ENSG00000035862.12	1.06987	0.326332	3.27848	0.00104368	0.0397466	TIMP2
ENSG00000155966.13	1.56917	0.479118	3.27511	0.0010562	0.0399035	AFF2
ENSG00000184992.10	-0.875496	0.267406	-3.27404	0.00106023	0.0399035	BRI3BP
ENSG00000122378.13	-1.06032	0.323618	-3.27646	0.00105116	0.0399035	FAM213A
ENSG00000114541.14	1.14589	0.349994	3.27402	0.00106028	0.0399035	FRMD4B
ENSG00000180596.7	1.42254	0.434241	3.27593	0.00105316	0.0399035	HIST1H2BC
ENSG00000169116.11	-2.14382	0.654798	-3.27402	0.0010603	0.0399035	PARM1
ENSG00000008516.16	1.58824	0.485378	3.27217	0.00106727	0.0400954	MMP25
ENSG00000087116.14	4.00938	1.22661	3.26866	0.00108058	0.0403781	ADAMTS2
ENSG00000173338.12	1.31348	0.401882	3.26832	0.00108187	0.0403781	KCNK7
ENSG00000105287.12	0.871988	0.266756	3.26885	0.00107984	0.0403781	PRKD2
ENSG00000100362.12	1.87142	0.572613	3.26821	0.00108231	0.0403781	PVALB
ENSG00000140564.10	0.942527	0.288539	3.26655	0.00108866	0.0405446	FURIN
ENSG00000124126.13	1.23587	0.378435	3.26575	0.00109176	0.0405897	PREX1
ENSG00000160883.10	0.938229	0.28748	3.26364	0.00109992	0.0408225	HK3
ENSG00000226833.5	2.57553	0.790273	3.25904	0.00111791	0.0408756	AC097724.3
ENSG00000256271.1	-1.97887	0.60737	-3.25809	0.00112163	0.0408756	CACNA1C-AS2
ENSG00000135842.16	1.20004	0.368292	3.25839	0.00112046	0.0408756	FAM129A
ENSG00000235750.9	1.12441	0.345131	3.25793	0.00112228	0.0408756	KIAA0040
ENSG00000104320.13	1.00922	0.309499	3.26081	0.00111093	0.0408756	NBN
ENSG00000132849.19	-1.20607	0.369916	-3.26038	0.00111262	0.0408756	PATJ
ENSG00000104524.13	-1.26337	0.387757	-3.25816	0.00112138	0.0408756	PYCRL
ENSG00000253210.1	1.49629	0.459274	3.25795	0.00112222	0.0408756	RP11-809O17.1
ENSG00000101596.14	1.26357	0.387794	3.25836	0.00112058	0.0408756	SMCHD1
ENSG00000198498.9	-1.08937	0.333997	-3.26161	0.00110781	0.0408756	TMA16
ENSG00000237372.2	3.43395	1.05398	3.25808	0.00112171	0.0408756	UNQ6494
ENSG00000171453.17	-0.933844	0.286688	-3.25735	0.00112457	0.0408899	POLR1C
ENSG00000143797.11	1.34763	0.413902	3.25591	0.00113029	0.0410283	MBOAT2
ENSG00000163694.14	1.26172	0.387615	3.25508	0.00113362	0.0410799	RBM47
ENSG00000158470.5	1.52889	0.46994	3.25338	0.00114041	0.0412564	B4GALT5
ENSG00000171051.8	1.21881	0.374867	3.25131	0.00114874	0.0414878	FPR1
ENSG00000100095.18	-1.6405	0.505036	-3.24829	0.001161	0.0418602	SEZ6L
ENSG00000168056.15	-1.13794	0.350694	-3.24483	0.00117521	0.0423016	LTBP3
ENSG00000166669.13	-1.16665	0.359892	-3.24167	0.0011883	0.0426298	ATF7IP2
ENSG00000213373.7	1.37748	0.42488	3.24206	0.00118671	0.0426298	LINC00671
ENSG00000127325.18	4.81035	1.48505	3.23918	0.00119873	0.0428951	BEST3
ENSG00000276916.1	2.83445	0.875112	3.23896	0.00119968	0.0428951	RP11-230F18.6
ENSG00000101236.16	1.07859	0.33329	3.23619	0.00121135	0.0432403	RNF24
ENSG00000123636.17	1.19348	0.369186	3.23273	0.00122612	0.0433713	BAZ2B
ENSG00000099860.8	0.960031	0.297037	3.23203	0.00122915	0.0433713	GADD45B
ENSG00000119681.11	1.17152	0.362353	3.2331	0.00122456	0.0433713	LTBP2
ENSG00000116793.15	1.09839	0.339725	3.23318	0.00122422	0.0433713	PHTF1
ENSG00000010803.16	-0.977516	0.302195	-3.23472	0.00121761	0.0433713	SCMH1
ENSG00000197208.5	1.28611	0.397888	3.23233	0.00122783	0.0433713	SLC22A4
ENSG00000184465.15	-0.973552	0.301146	-3.23282	0.00122573	0.0433713	WDR27
ENSG00000101452.14	-0.959317	0.296941	-3.23067	0.00123502	0.0434358	DHX35
ENSG00000158792.15	0.989528	0.306285	3.23074	0.0012347	0.0434358	SPATA2L
ENSG00000177628.15	0.834297	0.258396	3.22876	0.00124328	0.0434422	GBA
ENSG00000245719.1	5.0396	1.56064	3.22918	0.00124144	0.0434422	RP11-34F13.2
ENSG00000272669.1	1.44337	0.44692	3.2296	0.00123962	0.0434422	RP3-508I15.21
ENSG00000072401.14	1.17609	0.364163	3.22958	0.00123971	0.0434422	UBE2D1
ENSG00000188906.14	1.44978	0.449356	3.22634	0.00125384	0.0436993	LRRK2
ENSG00000140332.15	1.11803	0.346553	3.22614	0.00125471	0.0436993	TLE3
ENSG00000068024.16	1.04342	0.323585	3.22455	0.0012617	0.0437752	HDAC4
ENSG00000164815.10	-0.849189	0.263316	-3.22498	0.00125984	0.0437752	ORC5
ENSG00000203497.2	1.09107	0.338396	3.22426	0.001263	0.0437752	PDCD4-AS1
ENSG00000196935.8	2.47622	0.768207	3.22338	0.0012669	0.0438395	SRGAP1
ENSG00000115271.10	1.40765	0.436812	3.22254	0.00127059	0.0438965	GCA
ENSG00000234389.1	2.83663	0.881142	3.21926	0.00128522	0.0441308	AC007278.3
ENSG00000203709.10	1.4039	0.436121	3.21905	0.00128615	0.0441308	C1orf132
ENSG00000203814.6	1.44333	0.44838	3.21898	0.00128649	0.0441308	HIST2H2BF
ENSG00000089558.8	-4.56218	1.41739	-3.21872	0.00128764	0.0441308	KCNH4
ENSG00000152463.14	4.61429	1.43313	3.21973	0.00128312	0.0441308	OLAH
ENSG00000137413.15	0.982967	0.305441	3.2182	0.00129	0.0441414	TAF8
ENSG00000121236.20	1.77985	0.553204	3.21735	0.00129381	0.0442014	TRIM6
ENSG00000188157.13	1.38753	0.431455	3.21593	0.00130023	0.0442799	AGRN
ENSG00000175073.7	1.18163	0.367427	3.21597	0.00130004	0.0442799	VCPIP1
ENSG00000109743.10	1.14432	0.355985	3.21453	0.00130659	0.0443574	BST1
ENSG00000233461.5	1.23426	0.384004	3.2142	0.0013081	0.0443574	RP11-295G20.2
ENSG00000075223.13	1.35181	0.420592	3.21407	0.0013087	0.0443574	SEMA3C
ENSG00000123191.14	1.46592	0.456663	3.21008	0.001327	0.0449069	ATP7B
ENSG00000107447.7	-5.76895	1.79896	-3.20682	0.00134212	0.0453472	DNTT
ENSG00000109854.13	0.999447	0.311723	3.2062	0.00134502	0.0453587	HTATIP2
ENSG00000165115.14	2.01291	0.627888	3.20584	0.00134668	0.0453587	KIF27
ENSG00000175928.5	2.10707	0.657361	3.20534	0.00134903	0.0453665	LRRN1
ENSG00000165949.12	3.29633	1.02863	3.20457	0.00135263	0.0454167	IFI27
ENSG00000135821.17	1.08559	0.338998	3.20234	0.00136315	0.0456986	GLUL
ENSG00000105289.14	-1.47306	0.460186	-3.201	0.0013695	0.0458399	TJP3
ENSG00000072110.13	0.960957	0.300329	3.19969	0.00137577	0.0458494	ACTN1
ENSG00000137460.8	1.33561	0.417511	3.19897	0.00137918	0.0458494	FHDC1
ENSG00000007944.14	0.891297	0.278728	3.19774	0.00138511	0.0458494	MYLIP
ENSG00000135365.15	1.04708	0.327344	3.19872	0.00138041	0.0458494	PHF21A
ENSG00000144118.13	1.25228	0.391587	3.19797	0.001384	0.0458494	RALB
ENSG00000280027.1	1.45451	0.454512	3.20015	0.00137355	0.0458494	RP11-44F14.10
ENSG00000141526.15	1.18022	0.369064	3.19788	0.00138442	0.0458494	SLC16A3
ENSG00000184205.14	-0.93601	0.292743	-3.19737	0.00138685	0.0458494	TSPYL2
ENSG00000179593.15	2.69467	0.843099	3.19615	0.00139276	0.0459738	ALOX15B
ENSG00000134905.16	0.870031	0.272274	3.19543	0.00139623	0.0460179	CARS2
ENSG00000215252.11	-1.3855	0.433856	-3.19345	0.00140584	0.0462635	GOLGA8B
ENSG00000268734.1	1.42023	0.445036	3.19128	0.00141643	0.0464698	CTB-61M7.2
ENSG00000089012.14	-1.23325	0.386414	-3.19153	0.00141522	0.0464698	SIRPG
ENSG00000108405.3	0.997589	0.312724	3.19	0.00142275	0.0465851	P2RX1
ENSG00000270030.1	2.28944	0.717775	3.18963	0.00142455	0.0465851	RP11-326C3.13
ENSG00000109906.13	3.56299	1.11719	3.18924	0.00142645	0.0465851	ZBTB16
ENSG00000233750.3	2.53126	0.793921	3.18831	0.00143108	0.0466654	CICP27
ENSG00000213386.3	3.20618	1.00654	3.18533	0.00144588	0.0470765	RP11-779O18.2
ENSG00000189221.9	4.02311	1.26369	3.18363	0.00145439	0.0472775	MAOA
ENSG00000163235.15	1.24273	0.390455	3.18279	0.00145865	0.0472775	TGFA
ENSG00000160293.16	-0.72452	0.227632	-3.18286	0.0014583	0.0472775	VAV2
ENSG00000162892.15	-1.28325	0.403297	-3.18191	0.0014631	0.0473502	IL24
ENSG00000173281.4	1.16639	0.366816	3.17976	0.00147398	0.0476112	PPP1R3B
ENSG00000070540.12	0.985163	0.309854	3.17944	0.0014756	0.0476112	WIPI1
ENSG00000131042.14	0.943815	0.2971	3.17676	0.00148931	0.0479817	LILRB2
ENSG00000121966.6	1.01592	0.319926	3.1755	0.00149579	0.0481183	CXCR4
ENSG00000124788.17	0.862704	0.271766	3.17443	0.00150129	0.0481569	ATXN1
ENSG00000026103.20	1.10707	0.348748	3.1744	0.00150147	0.0481569	FAS
ENSG00000235532.1	-1.81646	0.572594	-3.17233	0.00151219	0.0484284	LINC00402
ENSG00000260467.1	2.1168	0.66738	3.1718	0.00151497	0.0484451	RP11-405F3.4
ENSG00000253522.4	-1.54751	0.488287	-3.16926	0.0015283	0.0487988	MIR3142HG
ENSG00000184730.10	0.99616	0.314498	3.16746	0.00153776	0.0490282	APOBR
ENSG00000108797.11	-1.24505	0.39323	-3.16623	0.00154431	0.0491596	CNTNAP1
ENSG00000057704.11	1.30221	0.411335	3.16582	0.00154646	0.0491596	TMCC3
ENSG00000163220.10	1.31075	0.414213	3.16444	0.00155384	0.0493212	S100A9
ENSG00000238113.6	0.833628	0.263485	3.16386	0.00155691	0.0493458	LINC01410
ENSG00000173581.7	-1.15067	0.363896	-3.16209	0.00156641	0.0495121	CCDC106
ENSG00000112242.14	1.16272	0.367714	3.16202	0.00156677	0.0495121	E2F3
ENSG00000163082.9	-2.02466	0.64041	-3.16151	0.00156953	0.0495266	SGPP2
ENSG00000164463.12	1.24938	0.395319	3.16043	0.00157536	0.0495714	CREBRF
ENSG00000144130.11	1.32574	0.419486	3.16039	0.00157556	0.0495714	NT5DC4
ENSG00000073150.13	1.22995	0.389244	3.15985	0.00157852	0.0495919	PANX2
ENSG00000250138.4	1.5904	0.503433	3.15911	0.00158252	0.0496448	RP11-848G14.5
ENSG00000082074.15	1.00983	0.319746	3.15822	0.00158735	0.0497038	FYB
ENSG00000102057.9	1.00834	0.319306	3.15791	0.00158902	0.0497038	KCND1
ENSG00000164430.15	0.803114	0.254476	3.15596	0.00159971	0.0498929	MB21D1
ENSG00000260563.3	1.17018	0.370752	3.15622	0.00159826	0.0498929	RP13-516M14.1
ENSG00000042088.13	-0.917332	0.290735	-3.15521	0.00160382	0.0499485	TDP1
ENSG00000090238.11	1.01919	0.323065	3.15475	0.00160634	0.0499548	YPEL3
