# Supplementary material for: MicroRNA and mRNA profiling in the idiopathic inflammatory myopathies
Source: BMC Rheumatol. 2020 Jun 10;4:25. doi: 10.1186/s41927-020-00125-8 (PMC7285612; doi:10.1186/s41927-020-00125-8)
Supplement: Supplementary file 3 — Additional file 3 Significant microRNA sequencing differential expression in polymyositis, dermatomyositis and inclusion body myositis patients versus controls PM Polymyositis, DM Dermatomyositis, IBM Inclusion body myositis, Anti-Jo1 Subset of PM and DM with anti-Jo1 autoantibodies Data generated by DESeq2 analysis of small RNA sequencing data from 7 PM, 7 DM, 5 IBM compared to 5 control whole blood samples. The table columns are mature microRNA ids, log2 fold change, standard error for log2 fold change (lfcSE), statistic value for the null hypothesis (stat), p-value, false discovery rate (padj), and mature microRNA name. [file 41927_2020_125_MOESM3_ESM.xlsx]

## Sheet: PM
PM vs controls
ID	log2FoldChange	lfcSE	stat	pvalue	padj	Name
MIMAT0004507	1.50187	0.418532	3.58841	0.000332696	0.14379	hsa-miR-92a-1-5p
MIMAT0000095	1.26718	0.365466	3.46729	0.000525741	0.14379	hsa-miR-96-5p
MIMAT0001639	-1.70853	0.629944	-2.7122	0.00668387	0.983478	hsa-miR-409-3p
MIMAT0004982	-0.848796	0.324261	-2.61763	0.00885428	0.983478	hsa-miR-939-5p
MIMAT0000280	0.809529	0.320433	2.52636	0.0115251	0.983478	hsa-miR-223-3p
MIMAT0019879	-1.41014	0.592237	-2.38105	0.0172636	0.983478	hsa-miR-4745-3p
MIMAT0027577	-1.66018	0.725021	-2.28983	0.0220309	0.983478	hsa-miR-6837-3p
MIMAT0000255	2.83571	1.2524	2.26422	0.0235608	0.983478	hsa-miR-34a-5p
MIMAT0000446	-1.86809	0.844119	-2.21306	0.0268937	0.983478	hsa-miR-127-3p
MIMAT0000253	-0.996237	0.464607	-2.14426	0.032012	0.983478	hsa-miR-10a-5p
MIMAT0010251	1.52531	0.717368	2.12627	0.0334811	0.983478	hsa-miR-449c-5p
MIMAT0000737	-1.17042	0.551575	-2.12196	0.033841	0.983478	hsa-miR-382-5p
MIMAT0000722	-1.30939	0.618678	-2.11643	0.034308	0.983478	hsa-miR-370-3p
MIMAT0000431	1.29898	0.622828	2.08561	0.0370141	0.983478	hsa-miR-140-5p
MIMAT0000764	0.951801	0.461078	2.06429	0.0389899	0.983478	hsa-miR-339-5p
MIMAT0000772	0.687849	0.33681	2.04225	0.0411272	0.983478	hsa-miR-345-5p
MIMAT0004610	-1.08595	0.53936	-2.0134	0.0440728	0.983478	hsa-miR-150-3p
MIMAT0002875	1.62362	0.817105	1.98704	0.0469174	0.983478	hsa-miR-504-5p
MIMAT0004560	1.4143	0.721539	1.96012	0.0499814	0.983478	hsa-miR-183-3p

## Sheet: DM
DM vs controls
ID	log2FoldChange	lfcSE	stat	pvalue	padj	Name
MIMAT0027607	-2.05199	0.630698	-3.25352	0.00113984	0.447905	hsa-miR-6853-3p
MIMAT0000095	1.42798	0.453455	3.14911	0.00163768	0.447905	hsa-miR-96-5p
MIMAT0000421	-1.66745	0.579868	-2.87556	0.00403306	0.735362	hsa-miR-122-5p
MIMAT0004674	2.7567	0.990409	2.78339	0.00537936	0.735627	hsa-miR-30c-1-3p
MIMAT0000280	0.915286	0.392635	2.33114	0.019746	0.998564	hsa-miR-223-3p
MIMAT0003247	1.49912	0.645656	2.32186	0.0202406	0.998564	hsa-miR-582-5p
MIMAT0000722	-1.3742	0.603939	-2.27539	0.0228827	0.998564	hsa-miR-370-3p
MIMAT0025483	2.67048	1.19407	2.23646	0.0253217	0.998564	hsa-miR-6513-3p
MIMAT0019011	-1.35669	0.633338	-2.14213	0.0321832	0.998564	hsa-miR-4479
MIMAT0004570	1.0844	0.506585	2.14061	0.0323054	0.998564	hsa-miR-223-5p
MIMAT0004586	-2.14294	1.04274	-2.0551	0.0398696	0.998564	hsa-miR-15b-3p

## Sheet: IBM
IBM vs controls
ID	log2FoldChange	lfcSE	stat	pvalue	padj	Name
MIMAT0004507	1.87682	0.529461	3.54478	0.000392943	0.21494	hsa-miR-92a-1-5p
MIMAT0019850	2.21289	0.764554	2.89436	0.00379932	0.48229	hsa-miR-4728-3p
MIMAT0010251	2.08523	0.723964	2.88029	0.00397308	0.48229	hsa-miR-449c-5p
MIMAT0005906	-1.38822	0.482465	-2.87736	0.00401019	0.48229	hsa-miR-1255a
MIMAT0015050	-4.1447	1.45564	-2.84735	0.0044085	0.48229	hsa-miR-323b-3p
MIMAT0000421	-1.9509	0.722404	-2.70057	0.00692207	0.631062	hsa-miR-122-5p
MIMAT0000253	-0.98789	0.380568	-2.59583	0.00943618	0.670584	hsa-miR-10a-5p
MIMAT0027460	-1.28889	0.512109	-2.51684	0.0118414	0.670584	hsa-miR-6780a-5p
MIMAT0004484	1.19491	0.477559	2.50213	0.012345	0.670584	hsa-let-7d-3p
MIMAT0001639	-1.81552	0.74582	-2.43426	0.0149222	0.670584	hsa-miR-409-3p
MIMAT0000446	-1.8761	0.771434	-2.43196	0.0150173	0.670584	hsa-miR-127-3p
MIMAT0027607	-1.16158	0.485049	-2.39477	0.0166307	0.670584	hsa-miR-6853-3p
MIMAT0002177_1	0.786628	0.329425	2.38788	0.0169458	0.670584	hsa-miR-486-5p
MIMAT0004799	-0.755499	0.317011	-2.3832	0.017163	0.670584	hsa-miR-589-5p
MIMAT0000737	-1.61484	0.701049	-2.30346	0.0212528	0.761225	hsa-miR-382-5p
MIMAT0004699	-0.89282	0.390595	-2.2858	0.0222662	0.761225	hsa-miR-148b-5p
MIMAT0026475	1.59959	0.740544	2.16002	0.030771	0.921747	hsa-miR-210-5p
MIMAT0001340	0.643795	0.298754	2.15493	0.031167	0.921747	hsa-miR-423-3p
MIMAT0004982	-0.625625	0.291775	-2.1442	0.0320168	0.921747	hsa-miR-939-5p
MIMAT0002891	0.604435	0.288674	2.09383	0.0362748	0.953305	hsa-miR-18a-3p
MIMAT0003163	-4.36043	2.11225	-2.06435	0.0389844	0.953305	hsa-miR-539-5p
MIMAT0019880	-0.813379	0.395088	-2.05873	0.0395202	0.953305	hsa-miR-4746-5p
MIMAT0000250	-0.832544	0.407105	-2.04503	0.0408516	0.953305	hsa-miR-139-5p
MIMAT0000092	0.897459	0.44441	2.01944	0.0434414	0.953305	hsa-miR-92a-3p
MIMAT0000722	-1.30994	0.654125	-2.00259	0.0452213	0.953305	hsa-miR-370-3p
MIMAT0002809	-0.853857	0.42733	-1.99812	0.0457037	0.953305	hsa-miR-146b-5p
MIMAT0000764	0.774349	0.392726	1.97173	0.048641	0.953305	hsa-miR-339-5p

## Sheet: Anti-Jo1
Anti-Jo1 vs controls
ID	log2FoldChange	lfcSE	stat	pvalue	padj	Name
MIMAT0000095	1.40417	0.387255	3.62596	0.000287889	0.140778	hsa-miR-96-5p
MIMAT0004507	1.47505	0.485105	3.04068	0.00236045	0.577131	hsa-miR-92a-1-5p
MIMAT0000280	1.01517	0.354395	2.86451	0.00417656	0.680779	hsa-miR-223-3p
MIMAT0027610	-0.914482	0.358029	-2.55421	0.0106429	0.999236	hsa-miR-6855-5p
MIMAT0015001	-1.23106	0.488227	-2.52149	0.011686	0.999236	hsa-miR-3135a
MIMAT0000255	3.31018	1.32908	2.49058	0.0127533	0.999236	hsa-miR-34a-5p
MIMAT0000772	0.749331	0.319805	2.34308	0.019125	0.999236	hsa-miR-345-5p
MIMAT0002875	1.97837	0.881432	2.24449	0.0248006	0.999236	hsa-miR-504-5p
MIMAT0000437	1.03452	0.471323	2.19494	0.0281681	0.999236	hsa-miR-145-5p
MIMAT0004694	-1.54118	0.726314	-2.12192	0.0338446	0.999236	hsa-miR-342-5p
MIMAT0001639	-1.51746	0.723994	-2.09595	0.0360865	0.999236	hsa-miR-409-3p
MIMAT0003247	1.28335	0.615946	2.08354	0.0372023	0.999236	hsa-miR-582-5p
MIMAT0004560	1.65182	0.794165	2.07994	0.0375308	0.999236	hsa-miR-183-3p
MIMAT0000426	1.0275	0.496831	2.0681	0.0386304	0.999236	hsa-miR-132-3p
MIMAT0015051	-2.96005	1.49055	-1.98588	0.0470466	0.999236	hsa-miR-3174
MIMAT0027460	-1.07395	0.542863	-1.9783	0.0478947	0.999236	hsa-miR-6780a-5p
MIMAT0004982	-0.748278	0.38006	-1.96884	0.0489715	0.999236	hsa-miR-939-5p
MIMAT0027665	-2.62722	1.33485	-1.96818	0.0490476	0.999236	hsa-miR-6882-3p
