# Supplementary material for: MicroRNA and mRNA profiling in the idiopathic inflammatory myopathies
Source: BMC Rheumatol. 2020 Jun 10;4:25. doi: 10.1186/s41927-020-00125-8 (PMC7285612; doi:10.1186/s41927-020-00125-8)
Supplement: Supplementary file 4 — Additional file 4 GOseq analysis of differentially expressed genes in idiopathic inflammatory myopathy patients versus controls PM Polymyositis, DM Dermatomyositis, IBM Inclusion body myositis, Anti-Jo1 Subset of PM and DM with anti-Jo1 autoantibodies GOseq analysis was performed on significantly differentially expressed genes (FDR < 0.05) from RNA sequencing of 7 PM, 7 DM, 5 IBM and 5 control whole blood samples. The anti-Jo1 subgroup consists of 4 PM and 1 DM sample positive for anti-Jo1 autoantibodies. Columns are gene ontology category, p-value for over-representation, Benjamini Hochberg adjusted p-value for over-representation (FDR < 0.05 considered significant), p-value for under-representation, number of differentially expressed genes in that category, total number of genes in the gene ontology category, description of gene ontology category (term) and type of ontology (BP biological process, MF molecular function, CC cellular component). [file 41927_2020_125_MOESM4_ESM.xlsx]

## Sheet: PM
PM vs Controls
category	over-rep p-value	FDR	under-rep p-value	numDEInCat	numInCat	term	ontology
GO:0045071	0	0	1	9	41	negative regulation of viral genome replication	BP
GO:0060337	2.24142e-14	1.28067e-10	1	12	66	type I interferon signaling pathway	BP
GO:0071357	2.24142e-14	1.28067e-10	1	12	66	cellular response to type I interferon	BP
GO:0034340	2.73151e-14	1.28067e-10	1	12	67	response to type I interferon	BP
GO:0019221	1.66697e-13	5.47e-10	1	21	395	cytokine-mediated signaling pathway	BP
GO:0051607	1.75003e-13	5.47e-10	1	16	191	defense response to virus	BP
GO:0006955	3.57531e-13	9.57876e-10	1	34	1236	immune response	BP
GO:0098542	4.3512e-13	1.02003e-09	1	19	317	defense response to other organism	BP
GO:0034097	9.85078e-13	2.05268e-09	1	24	597	response to cytokine	BP
GO:0009615	1.99384e-12	3.73924e-09	1	17	262	response to virus	BP
GO:0071345	1.71654e-11	2.92654e-08	1	21	505	cellular response to cytokine stimulus	BP
GO:0006952	2.23856e-11	3.45908e-08	1	32	1270	defense response	BP
GO:0002376	2.39778e-11	3.45908e-08	1	41	2079	immune system process	BP
GO:0045087	3.97125e-11	5.31977e-08	1	25	785	innate immune response	BP
GO:0048525	6.97164e-11	7.93617e-08	1	10	76	negative regulation of viral process	BP
GO:0043207	7.19393e-11	7.93617e-08	1	22	598	response to external biotic stimulus	BP
GO:0051707	7.19393e-11	7.93617e-08	1	22	598	response to other organism	BP
GO:0009607	1.99383e-10	2.07735e-07	1	22	627	response to biotic stimulus	BP
GO:0045069	3.97556e-10	3.92408e-07	1	9	64	regulation of viral genome replication	BP
GO:0002252	6.48482e-10	6.08081e-07	1	20	548	immune effector process	BP
GO:0034341	1.14105e-09	1.01901e-06	1	11	125	response to interferon-gamma	BP
GO:1903901	1.92331e-09	1.63953e-06	1	9	75	negative regulation of viral life cycle	BP
GO:0019079	4.3237e-09	3.52551e-06	1	9	83	viral genome replication	BP
GO:0060333	6.8289e-09	5.33621e-06	1	9	84	interferon-gamma-mediated signaling pathway	BP
GO:0043901	1.34847e-08	1.01157e-05	1	10	124	negative regulation of multi-organism process	BP
GO:0071346	5.81508e-08	4.19446e-05	1	9	107	cellular response to interferon-gamma	BP
GO:0050792	3.21367e-07	0.000223219	1	10	174	regulation of viral process	BP
GO:0043903	8.28775e-07	0.000555101	1	10	192	regulation of symbiosis, encompassing mutualism through parasitism	BP
GO:0043900	1.69173e-06	0.00109402	1	12	317	regulation of multi-organism process	BP
GO:1903900	1.88865e-06	0.00114537	1	9	164	regulation of viral life cycle	BP
GO:0071310	1.89328e-06	0.00114537	0.999999	28	1649	cellular response to organic substance	BP
GO:0010033	3.40273e-06	0.00199421	0.999999	32	2103	response to organic substance	BP
GO:0009605	3.5862e-06	0.00203805	0.999999	28	1692	response to external stimulus	BP
GO:0070887	4.13116e-06	0.0022787	0.999999	31	2012	cellular response to chemical stimulus	BP
GO:0035455	4.45521e-06	0.00238723	1	4	17	response to interferon-alpha	BP
GO:0035456	5.35194e-06	0.00278806	1	4	17	response to interferon-beta	BP
GO:0032020	8.03336e-06	0.00407183	1	3	6	ISG15-protein conjugation	BP
GO:0031347	1.8525e-05	0.00914259	0.999996	13	474	regulation of defense response	BP
GO:0042221	5.93225e-05	0.0285265	0.999976	36	2873	response to chemical	BP
GO:0002682	9.10813e-05	0.0427035	0.999972	19	1071	regulation of immune system process	BP

## Sheet: DM
DM vs Controls
category	over-rep p-value	FDR	under-rep p-value	numDEInCat	numInCat	term	ontology
GO:0002252	0	0	1	19	548	immune effector process	BP
GO:0002376	0	0	1	27	2078	immune system process	BP
GO:0006952	0	0	1	26	1269	defense response	BP
GO:0009607	0	0	1	20	626	response to biotic stimulus	BP
GO:0009615	0	0	1	18	262	response to virus	BP
GO:0019221	0	0	1	18	396	cytokine-mediated signaling pathway	BP
GO:0034097	0	0	1	19	599	response to cytokine	BP
GO:0034340	0	0	1	14	67	response to type I interferon	BP
GO:0043207	0	0	1	20	597	response to external biotic stimulus	BP
GO:0043901	0	0	1	10	125	negative regulation of multi-organism process	BP
GO:0045071	0	0	1	8	41	negative regulation of viral genome replication	BP
GO:0048525	0	0	1	9	76	negative regulation of viral process	BP
GO:0051607	0	0	1	17	191	defense response to virus	BP
GO:0051707	0	0	1	20	597	response to other organism	BP
GO:0060337	0	0	1	14	66	type I interferon signaling pathway	BP
GO:0071345	0	0	1	18	506	cellular response to cytokine stimulus	BP
GO:0071357	0	0	1	14	66	cellular response to type I interferon	BP
GO:0098542	0	0	1	18	316	defense response to other organism	BP
GO:1903901	0	0	1	9	75	negative regulation of viral life cycle	BP
GO:0045087	9.83e-18	9.22e-15	1	23	784	innate immune response	BP
GO:0006955	1.62e-14	1.45e-11	1	24	1235	immune response	BP
GO:0045069	1.04e-11	8.9e-09	1	8	64	regulation of viral genome replication	BP
GO:0009605	1.35e-11	1.11e-08	1	24	1690	response to external stimulus	BP
GO:0019079	1.53e-10	1.2e-07	1	8	83	viral genome replication	BP
GO:0060333	1.8e-10	1.35e-07	1	8	84	interferon-gamma-mediated signaling pathway	BP
GO:0071310	5.57e-10	4.02e-07	1	22	1651	cellular response to organic substance	BP
GO:0070887	5.81e-10	4.04e-07	1	24	2012	cellular response to chemical stimulus	BP
GO:0071346	1.35e-09	9.07e-07	1	8	107	cellular response to interferon-gamma	BP
GO:0010033	1.49e-09	9.64e-07	1	24	2105	response to organic substance	BP
GO:1903900	1.74e-09	1.09e-06	1	9	164	regulation of viral life cycle	BP
GO:0043900	2.9e-09	1.73e-06	1	11	318	regulation of multi-organism process	BP
GO:0050792	2.95e-09	1.73e-06	1	9	174	regulation of viral process	BP
GO:0034341	4.74e-09	2.7e-06	1	8	125	response to interferon-gamma	BP
GO:0042221	5.16e-09	2.85e-06	1	27	2873	response to chemical	BP
GO:0043903	7.1e-09	3.81e-06	1	9	192	regulation of symbiosis, encompassing mutualism through parasitism	BP
GO:0003725	2.09e-08	1.09e-05	1	6	57	double-stranded RNA binding	MF
GO:0006950	2.36e-08	1.19e-05	1	27	3066	response to stress	BP
GO:0051704	2.41e-08	1.19e-05	1	22	1996	multi-organism process	BP
GO:0001730	3.03e-08	1.46e-05	1	3	3	2'-5'-oligoadenylate synthetase activity	MF
GO:0031347	1.76e-07	8.25e-05	1	11	475	regulation of defense response	BP
GO:0007166	2.16e-07	9.91e-05	1	23	2476	cell surface receptor signaling pathway	BP
GO:0044700	1.12e-06	0.000493214	1	30	4477	single organism signaling	BP
GO:0023052	1.13e-06	0.000493214	1	30	4479	signaling	BP
GO:0035457	1.57e-06	0.000668174	1	3	8	cellular response to interferon-alpha	BP
GO:0007154	1.72e-06	0.000715797	1	30	4559	cell communication	BP
GO:0016032	1.84e-06	0.000749228	1	12	730	viral process	BP
GO:0044764	2.02e-06	0.000808116	1	12	737	multi-organism cellular process	BP
GO:0019058	2.52e-06	0.000984606	1	9	381	viral life cycle	BP
GO:0044403	3.88e-06	0.00145591	0.999999	12	784	symbiosis, encompassing mutualism through parasitism	BP
GO:0044419	3.88e-06	0.00145591	0.999999	12	784	interspecies interaction between organisms	BP
GO:0050896	7.8e-06	0.00281724	0.999998	34	6091	response to stimulus	BP
GO:0032480	7.8e-06	0.00281724	1	4	41	negative regulation of type I interferon production	BP
GO:0007165	1.19e-05	0.00420094	0.999997	27	4114	signal transduction	BP
GO:0045088	1.37e-05	0.00475739	0.999999	7	257	regulation of innate immune response	BP
GO:0005829	1.81e-05	0.00606131	0.999996	21	2684	cytosol	CC
GO:0051716	1.81e-05	0.00606131	0.999995	30	5050	cellular response to stimulus	BP
GO:0035455	1.92e-05	0.00633725	1	3	17	response to interferon-alpha	BP
GO:0080134	2.16e-05	0.00699165	0.999996	12	937	regulation of response to stress	BP
GO:0070566	4.15e-05	0.0132138	0.999999	3	22	adenylyltransferase activity	MF
GO:0045089	4.55e-05	0.0142501	0.999996	6	210	positive regulation of innate immune response	BP
GO:0060700	0.00014774	0.0450987	0.999999	2	6	regulation of ribonuclease activity	BP
GO:0032020	0.000150415	0.0450987	0.999999	2	6	ISG15-protein conjugation	BP
GO:0002697	0.000151322	0.0450987	0.999985	6	259	regulation of immune effector process	BP

## Sheet: IBM
IBM vs Controls
category	over-rep p-value	FDR	under-rep p-value	numDEInCat	numInCat	term	ontology
GO:0005006	1.61199e-06	0.0302441	1	2	2	epidermal growth factor-activated receptor activity	MF

## Sheet: Anti-Jo1
Anti-Jo1 vs controls
category	over-rep p-value	FDR	under-rep p-value	numDEInCat	numInCat	term	ontology
GO:0006955	4.93126e-39	9.14946e-35	1	149	1195	immune response	BP
GO:0002376	6.51677e-37	6.04561e-33	1	197	2008	immune system process	BP
GO:0006952	1.89045e-33	1.16918e-29	1	142	1225	defense response	BP
GO:0045087	2.20573e-28	1.02313e-24	1	102	763	innate immune response	BP
GO:0043207	8.77612e-25	2.71387e-21	1	81	571	response to external biotic stimulus	BP
GO:0051707	8.77612e-25	2.71387e-21	1	81	571	response to other organism	BP
GO:0009605	2.56066e-24	6.7872e-21	1	150	1609	response to external stimulus	BP
GO:0098542	1.15378e-23	2.6759e-20	1	57	306	defense response to other organism	BP
GO:0009607	2.03254e-23	4.19019e-20	1	81	598	response to biotic stimulus	BP
GO:0050896	8.07802e-21	1.4988e-17	1	342	5822	response to stimulus	BP
GO:0002252	2.6405e-20	4.45381e-17	1	72	537	immune effector process	BP
GO:0070887	1.07091e-19	1.65581e-16	1	158	1934	cellular response to chemical stimulus	BP
GO:0006950	1.21558e-19	1.73492e-16	1	210	2965	response to stress	BP
GO:0042221	5.83638e-19	7.73487e-16	1	198	2745	response to chemical	BP
GO:0010033	2.9183e-18	3.60975e-15	1	159	2015	response to organic substance	BP
GO:0051607	4.89673e-18	5.67837e-15	1	39	186	defense response to virus	BP
GO:0034097	6.25417e-18	6.82587e-15	1	71	575	response to cytokine	BP
GO:0023052	1.90797e-17	1.96669e-14	1	266	4250	signaling	BP
GO:0044700	3.71141e-17	3.62429e-14	1	265	4248	single organism signaling	BP
GO:0009615	4.22298e-17	3.76828e-14	1	44	252	response to virus	BP
GO:0002682	4.26506e-17	3.76828e-14	1	100	1043	regulation of immune system process	BP
GO:0031347	7.074e-17	5.96596e-14	1	61	461	regulation of defense response	BP
GO:0007154	9.54839e-17	7.70265e-14	1	267	4324	cell communication	BP
GO:0019221	1.53349e-16	1.10304e-13	1	54	380	cytokine-mediated signaling pathway	BP
GO:0060337	1.54571e-16	1.10304e-13	1	23	66	type I interferon signaling pathway	BP
GO:0071357	1.54571e-16	1.10304e-13	1	23	66	cellular response to type I interferon	BP
GO:0006954	1.60585e-16	1.10352e-13	1	61	475	inflammatory response	BP
GO:0071345	1.93212e-16	1.2803e-13	1	62	487	cellular response to cytokine stimulus	BP
GO:0034340	2.28049e-16	1.45904e-13	1	23	67	response to type I interferon	BP
GO:0007165	7.17319e-16	4.43638e-13	1	246	3925	signal transduction	BP
GO:0071310	1.85487e-15	1.11017e-12	1	129	1589	cellular response to organic substance	BP
GO:0051716	8.63764e-15	5.00821e-12	1	282	4828	cellular response to stimulus	BP
GO:0001816	1.16853e-14	6.56999e-12	1	60	501	cytokine production	BP
GO:0002684	4.60222e-14	2.50318e-11	1	72	695	positive regulation of immune system process	BP
GO:0051704	4.72196e-14	2.50318e-11	1	139	1902	multi-organism process	BP
GO:0007166	5.6506e-14	2.91225e-11	1	164	2338	cell surface receptor signaling pathway	BP
GO:0080134	1.24298e-13	6.23302e-11	1	85	910	regulation of response to stress	BP
GO:0034341	4.24579e-13	2.07306e-10	1	26	120	response to interferon-gamma	BP
GO:0045088	4.36518e-13	2.07671e-10	1	39	253	regulation of innate immune response	BP
GO:0050776	7.69572e-13	3.56966e-10	1	69	686	regulation of immune response	BP
GO:0048525	2.47471e-12	1.1199e-09	1	20	72	negative regulation of viral process	BP
GO:0031349	1.02578e-11	4.5315e-09	1	38	269	positive regulation of defense response	BP
GO:0048583	1.36652e-11	5.89639e-09	1	179	2797	regulation of response to stimulus	BP
GO:1903901	1.75476e-11	7.39949e-09	1	19	71	negative regulation of viral life cycle	BP
GO:0060333	3.12887e-11	1.29007e-08	1	20	83	interferon-gamma-mediated signaling pathway	BP
GO:0071346	4.65624e-11	1.87808e-08	1	22	104	cellular response to interferon-gamma	BP
GO:0045321	5.8374e-11	2.30441e-08	1	59	593	leukocyte activation	BP
GO:0002218	6.00677e-11	2.32187e-08	1	29	172	activation of innate immune response	BP
GO:0050778	7.00526e-11	2.65256e-08	1	52	487	positive regulation of immune response	BP
GO:0001817	8.0618e-11	2.99157e-08	1	49	447	regulation of cytokine production	BP
GO:0009617	8.5989e-11	3.12831e-08	1	41	342	response to bacterium	BP
GO:0048584	1.23557e-10	4.35552e-08	1	109	1485	positive regulation of response to stimulus	BP
GO:0051239	1.24417e-10	4.35552e-08	1	124	1755	regulation of multicellular organismal process	BP
GO:0043901	1.62904e-10	5.59726e-08	1	23	119	negative regulation of multi-organism process	BP
GO:0002253	2.11726e-10	7.14248e-08	1	44	379	activation of immune response	BP
GO:0045089	2.20412e-10	7.30273e-08	1	31	206	positive regulation of innate immune response	BP
GO:0002250	3.07463e-10	1.00082e-07	1	30	202	adaptive immune response	BP
GO:0032101	3.94091e-10	1.26068e-07	1	52	514	regulation of response to external stimulus	BP
GO:0001775	1.11019e-09	3.49128e-07	1	68	790	cell activation	BP
GO:0002460	1.59846e-09	4.94296e-07	1	27	178	adaptive immune response based on somatic recombination of immune receptors built from immunoglobulin superfamily domains	BP
GO:0045071	1.68255e-09	5.1177e-07	1	13	40	negative regulation of viral genome replication	BP
GO:0051240	2.12518e-09	6.35978e-07	1	78	969	positive regulation of multicellular organismal process	BP
GO:0005886	2.73722e-09	8.06133e-07	1	191	3243	plasma membrane	CC
GO:0048518	4.83599e-09	1.40198e-06	1	227	4076	positive regulation of biological process	BP
GO:0071944	4.93258e-09	1.40799e-06	1	193	3311	cell periphery	CC
GO:0065007	8.40518e-09	2.36288e-06	1	399	8311	biological regulation	BP
GO:0045069	1.18207e-08	3.27346e-06	1	15	62	regulation of viral genome replication	BP
GO:0002221	1.20573e-08	3.28988e-06	1	25	163	pattern recognition receptor signaling pathway	BP
GO:0071219	1.29056e-08	3.47029e-06	1	21	123	cellular response to molecule of bacterial origin	BP
GO:0002758	1.54912e-08	4.0948e-06	1	25	165	innate immune response-activating signal transduction	BP
GO:0001819	1.56695e-08	4.0948e-06	1	35	306	positive regulation of cytokine production	BP
GO:0048522	1.62127e-08	4.17792e-06	1	196	3443	positive regulation of cellular process	BP
GO:0046649	1.74967e-08	4.44705e-06	1	48	506	lymphocyte activation	BP
GO:0071222	2.37778e-08	5.96181e-06	1	20	116	cellular response to lipopolysaccharide	BP
GO:0060089	3.06596e-08	7.58478e-06	1	82	1101	molecular transducer activity	MF
GO:0044763	3.11621e-08	7.60764e-06	1	422	9069	single-organism cellular process	BP
GO:0031226	3.18149e-08	7.66615e-06	1	75	981	intrinsic component of plasma membrane	CC
GO:0004871	4.78549e-08	1.13833e-05	1	71	913	signal transducer activity	MF
GO:0043900	5.29551e-08	1.24371e-05	1	34	308	regulation of multi-organism process	BP
GO:0048870	9.15567e-08	2.07429e-05	1	72	942	cell motility	BP
GO:0051674	9.15567e-08	2.07429e-05	1	72	942	localization of cell	BP
GO:0032606	9.16739e-08	2.07429e-05	1	19	111	type I interferon production	BP
GO:0019079	9.40564e-08	2.10256e-05	1	16	81	viral genome replication	BP
GO:0070486	1.18671e-07	2.62122e-05	1	38	372	leukocyte aggregation	BP
GO:0033993	1.29227e-07	2.8208e-05	1	49	560	response to lipid	BP
GO:0005887	1.36774e-07	2.95082e-05	1	71	944	integral component of plasma membrane	CC
GO:0016477	1.44669e-07	3.08527e-05	1	68	879	cell migration	BP
GO:0071216	1.48274e-07	3.12623e-05	1	21	140	cellular response to biotic stimulus	BP
GO:0002764	1.52544e-07	3.15142e-05	1	42	430	immune response-regulating signaling pathway	BP
GO:0044699	1.54132e-07	3.15142e-05	1	451	9957	single-organism process	BP
GO:0002237	1.54565e-07	3.15142e-05	1	28	234	response to molecule of bacterial origin	BP
GO:0050792	1.67149e-07	3.37096e-05	1	23	168	regulation of viral process	BP
GO:0002757	1.71686e-07	3.42522e-05	1	36	341	immune response-activating signal transduction	BP
GO:0007159	2.06441e-07	4.07479e-05	1	39	396	leukocyte cell-cell adhesion	BP
GO:0060326	2.13915e-07	4.17787e-05	1	23	171	cell chemotaxis	BP
GO:0043903	2.27337e-07	4.39376e-05	1	24	185	regulation of symbiosis, encompassing mutualism through parasitism	BP
GO:0009897	2.36874e-07	4.53089e-05	1	24	181	external side of plasma membrane	CC
GO:0040011	2.5592e-07	4.84524e-05	1	87	1252	locomotion	BP
GO:0032479	2.6867e-07	5.03526e-05	1	18	107	regulation of type I interferon production	BP
GO:0050789	3.08774e-07	5.72899e-05	1	377	7939	regulation of biological process	BP
GO:0070661	3.20305e-07	5.8841e-05	1	26	213	leukocyte proliferation	BP
GO:0035556	3.5183e-07	6.39985e-05	1	121	1945	intracellular signal transduction	BP
GO:0050900	3.62216e-07	6.52481e-05	1	31	284	leukocyte migration	BP
GO:0050727	3.70979e-07	6.61841e-05	1	25	201	regulation of inflammatory response	BP
GO:0032496	5.82501e-07	0.000102496	1	26	221	response to lipopolysaccharide	BP
GO:0032943	5.85563e-07	0.000102496	1	25	206	mononuclear cell proliferation	BP
GO:0032103	6.4834e-07	0.000112423	1	23	181	positive regulation of response to external stimulus	BP
GO:0042110	6.81081e-07	0.000115934	1	36	366	T cell activation	BP
GO:0070489	6.81081e-07	0.000115934	1	36	366	T cell aggregation	BP
GO:0071593	7.76462e-07	0.000130968	1	36	368	lymphocyte aggregation	BP
GO:0002224	7.94103e-07	0.000132737	1	20	137	toll-like receptor signaling pathway	BP
GO:0051092	8.62e-07	0.0001428	1	18	116	positive regulation of NF-kappaB transcription factor activity	BP
GO:0032879	8.92732e-07	0.000146582	1	107	1686	regulation of localization	BP
GO:1903900	9.39476e-07	0.000152904	1	21	158	regulation of viral life cycle	BP
GO:0004872	9.6819e-07	0.000156207	1	62	816	receptor activity	MF
GO:0030595	1.13576e-06	0.000181662	1	19	135	leukocyte chemotaxis	BP
GO:0042742	1.17463e-06	0.000186275	1	18	128	defense response to bacterium	BP
GO:0038023	1.19742e-06	0.000188279	1	51	625	signaling receptor activity	MF
GO:0098552	1.26051e-06	0.000196533	1	28	254	side of membrane	CC
GO:0035456	1.46248e-06	0.000226124	1	7	17	response to interferon-beta	BP
GO:0044707	1.53268e-06	0.000235019	0.999999	234	4497	single-multicellular organism process	BP
GO:0046651	1.70309e-06	0.000259009	1	24	204	lymphocyte proliferation	BP
GO:0032501	2.15707e-06	0.000325385	0.999999	240	4647	multicellular organismal process	BP
GO:0051091	2.25415e-06	0.000337287	0.999999	23	187	positive regulation of sequence-specific DNA binding transcription factor activity	BP
GO:0050794	2.43283e-06	0.00036111	0.999999	361	7616	regulation of cellular process	BP
GO:0002697	2.74606e-06	0.000404368	0.999999	27	254	regulation of immune effector process	BP
GO:1901700	3.11396e-06	0.000454932	0.999999	72	1041	response to oxygen-containing compound	BP
GO:0004888	3.28341e-06	0.00047594	0.999999	45	541	transmembrane signaling receptor activity	MF
GO:0005615	3.56674e-06	0.000513003	0.999998	57	791	extracellular space	CC
GO:0034109	3.66149e-06	0.000522578	0.999999	38	426	homotypic cell-cell adhesion	BP
GO:0006928	3.72317e-06	0.000527326	0.999998	89	1354	movement of cell or subcellular component	BP
GO:1903034	3.80844e-06	0.000535317	0.999999	29	285	regulation of response to wounding	BP
GO:0009611	3.91088e-06	0.000545583	0.999998	60	812	response to wounding	BP
GO:0002366	3.95947e-06	0.000548239	0.999999	20	156	leukocyte activation involved in immune response	BP
GO:0001818	4.03242e-06	0.000554204	0.999999	21	171	negative regulation of cytokine production	BP
GO:0071396	4.07447e-06	0.000555865	0.999999	29	283	cellular response to lipid	BP
GO:0051090	4.16572e-06	0.000564166	0.999999	30	297	regulation of sequence-specific DNA binding transcription factor activity	BP
GO:0031224	4.30738e-06	0.000579124	0.999998	197	3740	intrinsic component of membrane	CC
GO:0002263	4.43268e-06	0.000584903	0.999999	20	157	cell activation involved in immune response	BP
GO:0034121	4.44152e-06	0.000584903	1	9	32	regulation of toll-like receptor signaling pathway	BP
GO:0071621	4.44494e-06	0.000584903	0.999999	12	63	granulocyte chemotaxis	BP
GO:0002694	4.96078e-06	0.000642794	0.999998	33	354	regulation of leukocyte activation	BP
GO:0002520	4.98212e-06	0.000642794	0.999998	53	688	immune system development	BP
GO:0002443	4.98881e-06	0.000642794	0.999998	25	234	leukocyte mediated immunity	BP
GO:0002683	5.19528e-06	0.000664781	0.999998	29	295	negative regulation of immune system process	BP
GO:0030593	5.40494e-06	0.000686871	0.999999	11	54	neutrophil chemotaxis	BP
GO:0014070	5.61743e-06	0.000709019	0.999998	45	549	response to organic cyclic compound	BP
GO:0010646	5.92437e-06	0.000742708	0.999997	139	2401	regulation of cell communication	BP
GO:0008283	6.23945e-06	0.000776958	0.999997	92	1453	cell proliferation	BP
GO:0050786	6.37709e-06	0.000788804	1	5	10	RAGE receptor binding	MF
GO:0019724	6.90741e-06	0.000848743	0.999999	14	89	B cell mediated immunity	BP
GO:0032481	7.1263e-06	0.000869877	0.999999	13	74	positive regulation of type I interferon production	BP
GO:0046903	7.22948e-06	0.000876704	0.999997	57	769	secretion	BP
GO:0048519	7.31172e-06	0.000878245	0.999996	186	3481	negative regulation of biological process	BP
GO:0023051	7.33685e-06	0.000878245	0.999996	138	2386	regulation of signaling	BP
GO:0009966	7.6688e-06	0.000907045	0.999996	128	2175	regulation of signal transduction	BP
GO:0050793	7.67522e-06	0.000907045	0.999996	97	1538	regulation of developmental process	BP
GO:1990266	7.87898e-06	0.000925231	0.999999	11	56	neutrophil migration	BP
GO:0010647	8.37357e-06	0.000977127	0.999996	77	1159	positive regulation of cell communication	BP
GO:0050865	9.66156e-06	0.00112038	0.999996	34	381	regulation of cell activation	BP
GO:0016021	9.82495e-06	0.00113225	0.999994	192	3665	integral component of membrane	CC
GO:0097530	1.03381e-05	0.00118403	0.999998	12	68	granulocyte migration	BP
GO:0097305	1.14926e-05	0.00130818	0.999996	23	211	response to alcohol	BP
GO:0040012	1.18341e-05	0.00133884	0.999995	43	528	regulation of locomotion	BP
GO:2000026	1.25473e-05	0.00141093	0.999993	74	1099	regulation of multicellular organismal development	BP
GO:0008284	1.37516e-05	0.00153704	0.999994	46	589	positive regulation of cell proliferation	BP
GO:0050867	1.41127e-05	0.00156795	0.999995	25	244	positive regulation of cell activation	BP
GO:0004908	1.50656e-05	0.00166385	1	4	5	interleukin-1 receptor activity	MF
GO:0030097	1.55052e-05	0.00170227	0.999993	48	625	hemopoiesis	BP
GO:0002449	1.64544e-05	0.00179585	0.999995	20	175	lymphocyte mediated immunity	BP
GO:0050777	1.74436e-05	0.00188296	0.999996	14	94	negative regulation of immune response	BP
GO:0051049	1.74555e-05	0.00188296	0.99999	81	1260	regulation of transport	BP
GO:0006959	1.76461e-05	0.00189252	0.999996	15	112	humoral immune response	BP
GO:0052548	1.78645e-05	0.00190493	0.999994	27	282	regulation of endopeptidase activity	BP
GO:0002285	1.86886e-05	0.00198142	0.999996	15	105	lymphocyte activation involved in immune response	BP
GO:0032490	1.97369e-05	0.00208068	0.999999	5	10	detection of molecule of bacterial origin	BP
GO:0002696	2.02022e-05	0.00211769	0.999993	24	234	positive regulation of leukocyte activation	BP
GO:0016064	2.28542e-05	0.00238223	0.999995	13	86	immunoglobulin mediated immune response	BP
GO:0022610	2.5464e-05	0.00263944	0.999986	70	1044	biological adhesion	BP
GO:0002755	2.7882e-05	0.00287401	0.999994	13	82	MyD88-dependent toll-like receptor signaling pathway	BP
GO:0009967	2.94433e-05	0.00301818	0.999984	70	1061	positive regulation of signal transduction	BP
GO:0035455	3.03016e-05	0.0030891	0.999998	6	17	response to interferon-alpha	BP
GO:0044093	3.09353e-05	0.00313647	0.999982	88	1407	positive regulation of molecular function	BP
GO:0043330	3.28334e-05	0.00331082	0.999997	7	24	response to exogenous dsRNA	BP
GO:0006915	3.4207e-05	0.00343069	0.99998	91	1503	apoptotic process	BP
GO:1901701	3.67485e-05	0.00366576	0.999982	50	685	cellular response to oxygen-containing compound	BP
GO:0023056	3.94779e-05	0.00391697	0.999978	74	1151	positive regulation of signaling	BP
GO:0042127	3.97518e-05	0.00392317	0.999978	72	1116	regulation of cell proliferation	BP
GO:0048534	4.01037e-05	0.00393695	0.999981	48	649	hematopoietic or lymphoid organ development	BP
GO:0097529	4.08911e-05	0.00399312	0.999991	14	102	myeloid leukocyte migration	BP
GO:0007155	4.11637e-05	0.0039987	0.999977	69	1040	cell adhesion	BP
GO:0031663	4.25674e-05	0.00409948	0.999994	9	44	lipopolysaccharide-mediated signaling pathway	BP
GO:0052547	4.26431e-05	0.00409948	0.999984	27	296	regulation of peptidase activity	BP
GO:0051241	4.36867e-05	0.00417816	0.999978	50	694	negative regulation of multicellular organismal process	BP
GO:0009986	4.46189e-05	0.00424543	0.99998	41	523	cell surface	CC
GO:0050671	4.85014e-05	0.0045913	0.999989	14	103	positive regulation of lymphocyte proliferation	BP
GO:1903706	4.90761e-05	0.00462212	0.999982	25	264	regulation of hemopoiesis	BP
GO:0031325	5.01515e-05	0.00469955	0.999968	120	2107	positive regulation of cellular metabolic process	BP
GO:0051249	5.1173e-05	0.00477117	0.99998	28	312	regulation of lymphocyte activation	BP
GO:0065009	5.21065e-05	0.00483392	0.999967	122	2152	regulation of molecular function	BP
GO:0002819	5.23812e-05	0.00483523	0.999988	14	104	regulation of adaptive immune response	BP
GO:0032946	5.44792e-05	0.00499701	0.999987	14	104	positive regulation of mononuclear cell proliferation	BP
GO:0012501	5.46724e-05	0.00499701	0.999968	91	1521	programmed cell death	BP
GO:0006935	5.57205e-05	0.00504311	0.999974	42	546	chemotaxis	BP
GO:0042330	5.57205e-05	0.00504311	0.999974	42	546	taxis	BP
GO:0010950	5.79088e-05	0.00521573	0.999985	16	131	positive regulation of endopeptidase activity	BP
GO:1902531	5.89174e-05	0.00528094	0.999965	87	1403	regulation of intracellular signal transduction	BP
GO:0046596	6.0517e-05	0.00539824	0.999996	6	19	regulation of viral entry into host cell	BP
GO:0070665	6.1432e-05	0.00545363	0.999985	14	105	positive regulation of leukocyte proliferation	BP
GO:0050691	6.36473e-05	0.00562339	0.999994	7	27	regulation of defense response to virus by host	BP
GO:0008219	6.51305e-05	0.00572716	0.999961	94	1591	cell death	BP
GO:0016265	6.9936e-05	0.00612072	0.999958	94	1594	death	BP
GO:0071617	7.05724e-05	0.00614742	0.999997	5	12	lysophospholipid acyltransferase activity	MF
GO:0044459	7.19326e-05	0.00623663	0.999956	99	1675	plasma membrane part	CC
GO:0016411	7.71733e-05	0.00665988	0.999996	5	12	acylglycerol O-acyltransferase activity	MF
GO:0034142	7.75794e-05	0.00666393	0.999981	14	103	toll-like receptor 4 signaling pathway	BP
GO:2000116	8.19913e-05	0.00701045	0.999973	20	193	regulation of cysteine-type endopeptidase activity	BP
GO:0098581	8.92582e-05	0.00759678	0.999993	6	21	detection of external biotic stimulus	BP
GO:0032502	8.99503e-05	0.00762072	0.999938	208	4086	developmental process	BP
GO:0042325	9.19878e-05	0.00775792	0.999948	68	1056	regulation of phosphorylation	BP
GO:0030154	9.25714e-05	0.00777181	0.999939	143	2616	cell differentiation	BP
GO:0042098	9.38532e-05	0.00784393	0.999973	17	151	T cell proliferation	BP
GO:0002831	9.97856e-05	0.00830234	0.999975	14	108	regulation of response to biotic stimulus	BP
GO:0051270	0.000101396	0.00839864	0.999952	41	540	regulation of cellular component movement	BP
GO:0044767	0.000103357	0.00848256	0.999929	205	4023	single-organism developmental process	BP
GO:0044403	0.00010378	0.00848256	0.999946	51	768	symbiosis, encompassing mutualism through parasitism	BP
GO:0044419	0.00010378	0.00848256	0.999946	51	768	interspecies interaction between organisms	BP
GO:0045595	0.000111265	0.00905444	0.999937	69	1073	regulation of cell differentiation	BP
GO:0035710	0.000112686	0.00913005	0.999982	9	48	CD4-positive, alpha-beta T cell activation	BP
GO:0044425	0.00011433	0.00922297	0.99992	226	4599	membrane part	CC
GO:0042346	0.000118011	0.00947867	0.99999	6	21	positive regulation of NF-kappaB import into nucleus	BP
GO:2000379	0.000119773	0.00957871	0.999978	10	61	positive regulation of reactive oxygen species metabolic process	BP
GO:0051247	0.000126957	0.0101097	0.999927	69	1096	positive regulation of protein metabolic process	BP
GO:0032733	0.000129892	0.0102992	0.999989	6	22	positive regulation of interleukin-10 production	BP
GO:0043122	0.000136051	0.0107006	0.999953	21	212	regulation of I-kappaB kinase/NF-kappaB signaling	BP
GO:1902042	0.000136108	0.0107006	0.999988	6	21	negative regulation of extrinsic apoptotic signaling pathway via death domain receptors	BP
GO:0048856	0.000137945	0.0107993	0.999905	187	3629	anatomical structure development	BP
GO:0050790	0.000138994	0.0108357	0.999912	103	1794	regulation of catalytic activity	BP
GO:0016032	0.000139938	0.0108637	0.999928	48	716	viral process	BP
GO:0045765	0.000143422	0.0110877	0.999957	17	153	regulation of angiogenesis	BP
GO:0048869	0.000146471	0.0112764	0.999901	151	2816	cellular developmental process	BP
GO:0045824	0.000147469	0.0113063	0.999983	7	30	negative regulation of innate immune response	BP
GO:0051251	0.00015489	0.0118265	0.999946	21	217	positive regulation of lymphocyte activation	BP
GO:1902532	0.000156106	0.0118348	0.999935	29	340	negative regulation of intracellular signal transduction	BP
GO:0002521	0.000156276	0.0118348	0.999932	31	378	leukocyte differentiation	BP
GO:0070663	0.000157168	0.011854	0.999952	17	158	regulation of leukocyte proliferation	BP
GO:0010952	0.000159272	0.0119641	0.999953	16	142	positive regulation of peptidase activity	BP
GO:0008329	0.000162606	0.0121164	0.99999	5	15	signaling pattern recognition receptor activity	MF
GO:0038187	0.000162606	0.0121164	0.99999	5	15	pattern recognition receptor activity	MF
GO:0044764	0.000175499	0.0130248	0.999909	48	722	multi-organism cellular process	BP
GO:0004896	0.000176884	0.0130273	0.999962	11	74	cytokine receptor activity	MF
GO:0046597	0.000176936	0.0130273	0.999989	5	15	negative regulation of viral entry into host cell	BP
GO:0048523	0.000177688	0.0130309	0.999878	166	3199	negative regulation of cellular process	BP
GO:0016337	0.000184481	0.0134758	0.999909	41	560	single organismal cell-cell adhesion	BP
GO:0070206	0.000185713	0.0135126	0.999977	7	31	protein trimerization	BP
GO:0032602	0.000187498	0.0135892	0.999968	9	54	chemokine production	BP
GO:0032480	0.000194913	0.0140717	0.999971	8	41	negative regulation of type I interferon production	BP
GO:1903428	0.000209014	0.0150312	0.999974	7	32	positive regulation of reactive oxygen species biosynthetic process	BP
GO:1902533	0.000216081	0.0154794	0.999888	46	659	positive regulation of intracellular signal transduction	BP
GO:0009595	0.000218584	0.0155985	0.999978	6	24	detection of biotic stimulus	BP
GO:0010038	0.000219809	0.0156258	0.999923	20	208	response to metal ion	BP
GO:0042981	0.000221662	0.0156974	0.99987	70	1145	regulation of apoptotic process	BP
GO:0001525	0.000233118	0.0164268	0.999901	28	330	angiogenesis	BP
GO:0007249	0.000233733	0.0164268	0.999913	22	237	I-kappaB kinase/NF-kappaB signaling	BP
GO:0048731	0.000235181	0.0164662	0.999838	158	2999	system development	BP
GO:1903202	0.000242416	0.016909	0.999976	6	24	negative regulation of oxidative stress-induced cell death	BP
GO:0010941	0.000243657	0.0169319	0.999855	73	1211	regulation of cell death	BP
GO:0030890	0.00024478	0.0169464	0.999968	7	33	positive regulation of B cell proliferation	BP
GO:0051174	0.000249212	0.0171892	0.999851	74	1213	regulation of phosphorus metabolic process	BP
GO:0046135	0.000250787	0.0172337	0.999982	5	17	pyrimidine nucleoside catabolic process	BP
GO:0005102	0.000252437	0.0172831	0.999857	61	974	receptor binding	MF
GO:0030334	0.000259349	0.0176443	0.999878	35	457	regulation of cell migration	BP
GO:0002286	0.000259615	0.0176443	0.999953	9	54	T cell activation involved in immune response	BP
GO:0005576	0.000272347	0.0184421	0.999812	161	3232	extracellular region	CC
GO:0048771	0.00027351	0.0184535	0.999929	13	102	tissue remodeling	BP
GO:0043067	0.000283644	0.0190679	0.999832	70	1154	regulation of programmed cell death	BP
GO:0016485	0.00028874	0.0193404	0.999867	33	440	protein processing	BP
GO:1901342	0.000291867	0.0194795	0.999906	17	162	regulation of vasculature development	BP
GO:0019220	0.000295545	0.0196543	0.999823	73	1200	regulation of phosphate metabolic process	BP
GO:0050864	0.00029881	0.0197274	0.999926	12	93	regulation of B cell activation	BP
GO:1900408	0.000299834	0.0197274	0.999968	6	25	negative regulation of cellular response to oxidative stress	BP
GO:1902883	0.000299834	0.0197274	0.999968	6	25	negative regulation of response to oxidative stress	BP
GO:0032270	0.000301838	0.0197891	0.999826	63	1006	positive regulation of cellular protein metabolic process	BP
GO:0010675	0.000309265	0.0202046	0.999913	14	116	regulation of cellular carbohydrate metabolic process	BP
GO:0007275	0.000321162	0.0208772	0.999775	176	3424	multicellular organismal development	BP
GO:0002523	0.000321811	0.0208772	0.999986	4	10	leukocyte migration involved in inflammatory response	BP
GO:0010951	0.000325588	0.0210487	0.999898	16	153	negative regulation of endopeptidase activity	BP
GO:2001056	0.000330315	0.0212422	0.999906	14	122	positive regulation of cysteine-type endopeptidase activity	BP
GO:0051094	0.000330873	0.0212422	0.99982	51	758	positive regulation of developmental process	BP
GO:0050688	0.000335835	0.0214865	0.999922	11	80	regulation of defense response to virus	BP
GO:0031348	0.000339584	0.0216517	0.999909	13	108	negative regulation of defense response	BP
GO:0002230	0.00035428	0.0225114	0.999972	5	17	positive regulation of defense response to virus by host	BP
GO:0050871	0.000361007	0.0228605	0.999931	9	57	positive regulation of B cell activation	BP
GO:0070229	0.000371129	0.0234215	0.999959	6	25	negative regulation of lymphocyte apoptotic process	BP
GO:0050544	0.000373652	0.0235008	0.999994	3	5	arachidonic acid binding	MF
GO:0043467	0.000378897	0.0237502	0.999919	10	67	regulation of generation of precursor metabolites and energy	BP
GO:0046631	0.000380869	0.0237934	0.999903	12	93	alpha-beta T cell activation	BP
GO:0050670	0.000389545	0.0242537	0.999876	16	155	regulation of lymphocyte proliferation	BP
GO:2000145	0.000405162	0.0251417	0.999802	36	486	regulation of cell motility	BP
GO:0098602	0.00040813	0.0252383	0.999789	42	600	single organism cell adhesion	BP
GO:0046634	0.000409439	0.0252383	0.999921	9	57	regulation of alpha-beta T cell activation	BP
GO:0043085	0.00041394	0.0254312	0.999749	73	1205	positive regulation of catalytic activity	BP
GO:0035325	0.000418378	0.0256053	0.999992	3	5	Toll-like receptor binding	MF
GO:0031503	0.000419962	0.0256053	0.999919	9	57	protein complex localization	BP
GO:0032944	0.000420913	0.0256053	0.999865	16	156	regulation of mononuclear cell proliferation	BP
GO:0010466	0.000426813	0.0258793	0.999863	16	157	negative regulation of peptidase activity	BP
GO:1903426	0.00043394	0.0261595	0.999926	8	47	regulation of reactive oxygen species biosynthetic process	BP
GO:0032728	0.000434253	0.0261595	0.999951	6	25	positive regulation of interferon-beta production	BP
GO:0019058	0.000478123	0.028709	0.999788	28	375	viral life cycle	BP
GO:0044092	0.000485392	0.0290515	0.999731	51	794	negative regulation of molecular function	BP
GO:0003841	0.000515014	0.0306268	0.999974	4	10	1-acylglycerol-3-phosphate O-acyltransferase activity	MF
GO:0042171	0.000515014	0.0306268	0.999974	4	10	lysophosphatidic acid acyltransferase activity	MF
GO:0002753	0.000516792	0.0306344	0.99991	8	46	cytoplasmic pattern recognition receptor signaling pathway	BP
GO:0048585	0.000518659	0.0306471	0.999694	63	1018	negative regulation of response to stimulus	BP
GO:0009893	0.000521003	0.0306879	0.99964	140	2659	positive regulation of metabolic process	BP
GO:0001101	0.000524844	0.0307431	0.999803	20	218	response to acid chemical	BP
GO:0032940	0.000526654	0.0307431	0.999716	46	683	secretion by cell	BP
GO:0030099	0.00052691	0.0307431	0.999777	25	302	myeloid cell differentiation	BP
GO:0048514	0.00053526	0.0311072	0.999754	30	381	blood vessel morphogenesis	BP
GO:0042345	0.000538181	0.0311072	0.99992	7	37	regulation of NF-kappaB import into nucleus	BP
GO:0042348	0.000538181	0.0311072	0.99992	7	37	NF-kappaB import into nucleus	BP
GO:0043331	0.000542582	0.0312642	0.999904	8	46	response to dsRNA	BP
GO:2000107	0.000546413	0.0313875	0.999918	7	37	negative regulation of leukocyte apoptotic process	BP
GO:0043408	0.000548543	0.0314125	0.999731	35	476	regulation of MAPK cascade	BP
GO:0001875	0.000560526	0.032	0.999989	3	5	lipopolysaccharide receptor activity	MF
GO:0042326	0.000577796	0.0328265	0.999749	26	318	negative regulation of phosphorylation	BP
GO:0006109	0.000578542	0.0328265	0.999826	14	123	regulation of carbohydrate metabolic process	BP
GO:0040017	0.000592241	0.0335013	0.999757	23	271	positive regulation of locomotion	BP
GO:0034138	0.00060131	0.0339109	0.999851	11	84	toll-like receptor 3 signaling pathway	BP
GO:0060759	0.000610258	0.0343113	0.999848	11	86	regulation of response to cytokine stimulus	BP
GO:0002274	0.000637997	0.0356805	0.999806	14	130	myeloid leukocyte activation	BP
GO:0032268	0.000638456	0.0356805	0.999584	94	1686	regulation of cellular protein metabolic process	BP
GO:0070427	0.000662286	0.0369011	0.999986	3	5	nucleotide-binding oligomerization domain containing 1 signaling pathway	BP
GO:0035458	0.000676047	0.037555	0.999961	4	11	cellular response to interferon-beta	BP
GO:0050663	0.000686893	0.0380436	0.999801	13	115	cytokine secretion	BP
GO:2000514	0.000690077	0.0381062	0.999913	6	28	regulation of CD4-positive, alpha-beta T cell activation	BP
GO:0002507	0.000703352	0.038724	0.999934	5	19	tolerance induction	BP
GO:0050543	0.000710144	0.0389823	0.999982	3	6	icosatetraenoic acid binding	MF
GO:2000515	0.000719868	0.0393995	0.999958	4	11	negative regulation of CD4-positive, alpha-beta T cell activation	BP
GO:0002440	0.000731175	0.0399007	0.999786	13	117	production of molecular mediator of immune response	BP
GO:0016020	0.000747511	0.0406725	0.999447	304	6633	membrane	CC
GO:0050542	0.000757426	0.0409717	0.99998	3	6	icosanoid binding	MF
GO:1901567	0.000757426	0.0409717	0.99998	3	6	fatty acid derivative binding	MF
GO:0034123	0.000765966	0.0413132	0.999955	4	11	positive regulation of toll-like receptor signaling pathway	BP
GO:0070488	0.000768597	0.0413349	1	2	2	neutrophil aggregation	BP
GO:0032020	0.000838194	0.0448305	0.999977	3	6	ISG15-protein conjugation	BP
GO:0001932	0.000838427	0.0448305	0.999512	55	877	regulation of protein phosphorylation	BP
GO:0051050	0.000849048	0.0452679	0.99954	43	646	positive regulation of transport	BP
GO:0042088	0.000866162	0.0460099	0.999885	6	30	T-helper 1 type immune response	BP
GO:1902041	0.000868865	0.0460099	0.999858	7	39	regulation of extrinsic apoptotic signaling pathway via death domain receptors	BP
GO:0042100	0.000870405	0.0460099	0.999811	9	64	B cell proliferation	BP
GO:0002698	0.000882493	0.0465164	0.999788	10	77	negative regulation of immune effector process	BP
GO:0006796	0.000952967	0.0499252	0.999341	124	2359	phosphate-containing compound metabolic process	BP
GO:0051046	0.000953655	0.0499252	0.999526	33	459	regulation of secretion	BP
GO:0043281	0.000955236	0.0499252	0.999655	17	183	regulation of cysteine-type endopeptidase activity involved in apoptotic process	BP
