# Supplementary material for: MicroRNA and mRNA profiling in the idiopathic inflammatory myopathies
Source: BMC Rheumatol. 2020 Jun 10;4:25. doi: 10.1186/s41927-020-00125-8 (PMC7285612; doi:10.1186/s41927-020-00125-8)
Supplement: Supplementary file 5 — Additional file 5 Canonical Pathways with an enrichment of significantly differentially expressed genes in idiopathic inflammatory myopathy patients PM Polymyositis, DM Dermatomyositis, IBM Inclusion body myositis, Anti-Jo1 Subset of PM and DM with anti-Jo1 autoantibodies QIAGEN’s Ingenuity Pathway Analysis (IPA) ‘Canonical Pathways’ analysis was performed on differential expression results from RNA sequencing of 7 PM and 7 DM (5 anti-Jo1 autoantibody positive), 5 IBM and 5 control whole blood samples. Columns are IPA defined canonical pathway, −log(p-value) for over-representation of dysregulated molecules in the pathway (> 1.3 is considered significant), ratio of dysregulated molecules to total molecules in pathway, activation score (z-score > 2 is significant predicted activation, <− 2 is significant predicted inhibition, not determined (ND) when IPA algorithm unable to generate a score) and a list of dysregulated molecules in the pathway. [file 41927_2020_125_MOESM5_ESM.xlsx]

## Sheet: PM
PM vs Controls
Ingenuity Canonical Pathways	-log(p-value)	Ratio	z-score	Molecules
Interferon Signaling	11	0.222	2.121	SOCS1,IFIT3,IFIT1,MX1,IFI35,STAT1,IFITM1,ISG15
Role of PKR in Interferon Induction and Antiviral Response	2.91	0.0732	ND	EIF2AK2,STAT1,FCGR1A
Activation of IRF by Cytosolic Pattern Recognition Receptors	2.42	0.0492	ND	IFIT2,STAT1,ISG15
IL-6 Signaling	2.36	0.0312	1	IL1R2,SOCS1,TNFAIP6,IL18RAP
Role of Macrophages, Fibroblasts and Endothelial Cells in Rheumatoid Arthritis	2.32	0.0198	ND	IL1R2,SOCS1,SFRP5,FCGR1A,TNFSF13B,IL18RAP
Role of JAK1, JAK2 and TYK2 in Interferon Signaling	2.17	0.0833	ND	SOCS1,STAT1
Role of JAK family kinases in IL-6-type Cytokine Signaling	2.14	0.08	ND	SOCS1,STAT1
IL-15 Production	2.04	0.0714	ND	LTK,STAT1
Growth Hormone Signaling	2.02	0.0353	ND	SOCS1,IGF2,STAT1
IL-7 Signaling Pathway	2	0.0349	ND	SOCS1,STAT1,BCL6
PPARα/RXRα Activation	1.95	0.0238	ND	IL1R2,GK,HELZ2,IL18RAP
Role of JAK2 in Hormone-like Cytokine Signaling	1.93	0.0625	ND	SOCS1,STAT1
Oncostatin M Signaling	1.88	0.0588	ND	MT2A,STAT1
Hepatic Fibrosis / Hepatic Stellate Cell Activation	1.83	0.0219	ND	IL1R2,IGF2,STAT1,IL18RAP
Uracil Degradation II (Reductive)	1.69	0.25	ND	UPB1
α-tocopherol Degradation	1.69	0.25	ND	CYP4F3
Thymine Degradation	1.69	0.25	ND	UPB1
Trans, trans-farnesyl Diphosphate Biosynthesis	1.69	0.25	ND	IDI1
p38 MAPK Signaling	1.62	0.025	ND	IL1R2,STAT1,IL18RAP
LXR/RXR Activation	1.61	0.0248	ND	IL1R2,SERPINF1,IL18RAP
Glycerol Degradation I	1.59	0.2	ND	GK
Tyrosine Degradation I	1.59	0.2	ND	HPD
Role of Pattern Recognition Receptors in Recognition of Bacteria and Viruses	1.52	0.0229	ND	C1QB,EIF2AK2,OAS3
IL-10 Signaling	1.31	0.029	ND	IL1R2,IL18RAP
T Helper Cell Differentiation	1.31	0.029	ND	STAT1,BCL6
Role of JAK1 and JAK3 in γc Cytokine Signaling	1.31	0.029	ND	SOCS1,STAT1

## Sheet: DM
DM vs controls
Ingenuity Canonical Pathways	-log(p-value)	Ratio	z-score	Molecules
Interferon Signaling	13.8	0.222	2.121	SOCS1,IFIT3,IFIT1,OAS1,MX1,IFI6,IFI35,ISG15
Activation of IRF by Cytosolic Pattern Recognition Receptors	4.87	0.0656	0	IFIH1,DHX58,IFIT2,ISG15
Role of Pattern Recognition Receptors in Recognition of Bacteria and Viruses	3.57	0.0305	ND	IFIH1,OAS1,OAS2,OAS3
Role of RIG1-like Receptors in Antiviral Innate Immunity	2.34	0.0476	ND	IFIH1,DHX58
STAT3 Pathway	1.87	0.027	ND	SOCS1,FLT4
Role of Lipids/Lipid Rafts in the Pathogenesis of Influenza	1.33	0.05	ND	RSAD2

## Sheet: IBM
IBM vs controls
Ingenuity Canonical Pathways	-log(p-value)	Ratio	z-score	Molecules
STAT3 Pathway	2.59	0.027	ND	SOCS1,EGFR
Role of JAK1, JAK2 and TYK2 in Interferon Signaling	1.62	0.0417	ND	SOCS1
IL-17A Signaling in Gastric Cells	1.6	0.04	ND	EGFR
Role of JAK family kinases in IL-6-type Cytokine Signaling	1.6	0.04	ND	SOCS1
Dopamine Degradation	1.52	0.0333	ND	SULT1A2
Role of JAK2 in Hormone-like Cytokine Signaling	1.49	0.0312	ND	SOCS1
Circadian Rhythm Signaling	1.47	0.0294	ND	PER1
Thyroid Hormone Metabolism II (via Conjugation and/or Degradation)	1.45	0.0286	ND	SULT1A2
Interferon Signaling	1.44	0.0278	ND	SOCS1
Intrinsic Prothrombin Activation Pathway	1.39	0.0244	ND	KLK5
Dermatan Sulfate Biosynthesis (Late Stages)	1.38	0.0238	ND	SULT1A2
UVC-Induced MAPK Signaling	1.37	0.0233	ND	EGFR
Chondroitin Sulfate Biosynthesis (Late Stages)	1.35	0.0222	ND	SULT1A2

## Sheet: Anti-Jo1
Anti-Jo1 vs controls
Ingenuity Canonical Pathways	-log(p-value)	Ratio	z-score	Molecules
Interferon Signaling	13.5	0.417	3.207	SOCS1,IFIT3,MX1,IFI35,IRF9,IFNGR1,TAP1,IRF1,ISG15,IFITM3,IFIT1,STAT2,IFI6,STAT1,IFITM1
Th1 and Th2 Activation Pathway	7.7	0.122	ND	MAP2K6,SOCS1,CD40LG,CCR5,ICAM1,CXCR4,LGALS9,CXCR3,IFNGR1,STAT3,IL24,IRF1,IL18R1,CD28,ITGB2,CCR4,ICOS,S1PR1,CXCR6,IRS2,CD274,STAT1
Hepatic Fibrosis / Hepatic Stellate Cell Activation	7.56	0.12	ND	CD40LG,CCR5,ICAM1,FLT1,FLT4,CXCR3,IFNGR1,IL1R1,FAS,IL18RAP,IL1R2,TLR4,IGF2,LY96,COL6A1,HGF,IGFBP3,TGFA,STAT1,IL1RAP,MMP9,TIMP2
Role of Macrophages, Fibroblasts and Endothelial Cells in Rheumatoid Arthritis	6.93	0.0924	ND	MAP2K6,SOCS1,TCF4,ICAM1,SFRP2,CEBPD,FCGR1A,IL18R1,IL1R2,NFKBIA,DKK3,SFRP5,IRS2,IL1RAP,TNFSF13B,STAT3,IRAK3,IL1R1,CREB5,IL18RAP,TLR2,FOS,TLR4,MAPK14,WNT10A,TLR5,TLR6,IGHG4
Th1 Pathway	6.51	0.131	0	MAP2K6,SOCS1,CCR5,CD40LG,ICAM1,LGALS9,CXCR3,IFNGR1,STAT3,IRF1,IL18R1,ITGB2,CD28,ICOS,IRS2,CD274,STAT1
Phagosome Formation	6.13	0.13	ND	FCAR,FCER1A,FCGR1A,TLR2,ITGB2,TLR4,CLEC7A,CR1,ITGAM,TLR5,TLR6,IGHG4,IRS2,C3AR1,FCGR1B,ITGAX
Activation of IRF by Cytosolic Pattern Recognition Receptors	5.81	0.18	1.508	IFIH1,DHX58,IRF7,NFKBIA,ZBP1,DDX58,STAT2,IRF9,IFIT2,STAT1,ISG15
Toll-like Receptor Signaling	5.71	0.16	2.53	TLR2,MAP2K6,FOS,TLR4,LY96,NFKBIA,MAPK14,TLR5,TLR6,TNFAIP3,IRAK3,EIF2AK2
iNOS Signaling	5.33	0.205	2.828	FOS,TLR4,LY96,NFKBIA,MAPK14,IFNGR1,IRAK3,STAT1,IRF1
Altered T Cell and B Cell Signaling in Rheumatoid Arthritis	5.23	0.145	ND	TLR2,CD28,TLR4,CD40LG,SPP1,SLAMF1,CD79B,TLR5,TLR6,IL23A,FAS,TNFSF13B
NF-κB Signaling	5.21	0.101	1.886	MAP2K6,CD40LG,FLT1,FLT4,TNFAIP3,IL1R1,IRAK3,TLR2,IL1R2,TLR4,NFKBIA,TLR5,TLR6,PELI1,TGFA,IRS2,EIF2AK2,TNFSF13B
TREM1 Signaling	5.2	0.157	2.714	TLR2,TLR4,TREM1,ICAM1,NLRP6,TLR5,TLR6,CD83,STAT3,NLRC4,ITGAX
Complement System	5.08	0.222	0	C4A/C4B,ITGB2,SERPING1,CR1,ITGAM,C1QB,C3AR1,ITGAX
LXR/RXR Activation	4.84	0.116	-2.496	SERPINF1,ABCG1,IL1R1,ABCA1,IL18RAP,APOL1,IL1R2,C4A/C4B,TLR4,LY96,MYLIP,S100A8,IL1RAP,MMP9
IL-10 Signaling	4.46	0.145	ND	MAP2K6,IL1R2,FOS,CCR5,NFKBIA,MAPK14,IL1R1,STAT3,IL1RAP,IL18RAP
Role of Pattern Recognition Receptors in Recognition of Bacteria and Viruses	4.45	0.107	3.317	C1QB,OAS3,IFIH1,TLR2,TLR4,CLEC7A,IRF7,TLR5,DDX58,TLR6,IRS2,EIF2AK2,C3AR1,NLRC4
Phosphatidylglycerol Biosynthesis II (Non-plastidic)	4.04	0.231	ND	ABHD5,LPCAT2,MBOAT2,PGS1,GPAT3,MBOAT7
Neuroinflammation Signaling Pathway	3.99	0.0731	4.472	ICAM1,CD200R1,SLC1A3,IFNGR1,IL1R1,IRAK3,CREB5,FAS,GRINA,TLR2,TLR4,FOS,IRF7,MAPK14,SOD2,TLR5,TLR6,GLUL,IRS2,CFLAR,STAT1,MMP9
Dendritic Cell Maturation	3.88	0.0865	1.5	CD40LG,ICAM1,CD83,CREB5,FCGR1A,TLR2,TLR4,MAPK14,NFKBIA,IGHG4,IRS2,STAT2,STAT1,CD1C,IL23A,FCGR1B
Osteoarthritis Pathway	3.84	0.0825	1.069	TCF4,SPP1,HDAC4,EPAS1,DDIT4,IL1R1,HIF1A,CREB5,IL18RAP,TLR2,IL1R2,TLR4,S100A9,S100A8,NAMPT,IL1RAP,MMP9
Role of PKR in Interferon Induction and Antiviral Response	3.74	0.171	ND	MAP2K6,NFKBIA,MAPK14,EIF2AK2,STAT1,FCGR1A,IRF1
T Helper Cell Differentiation	3.71	0.13	ND	CD28,CD40LG,ICOS,IFNGR1,STAT3,RORC,STAT1,BCL6,IL18R1
p38 MAPK Signaling	3.62	0.1	2.887	MAP2K6,IL1R2,MAPK14,DUSP1,EEF2K,IRAK3,IL1R1,STAT1,CREB5,IL1RAP,FAS,IL18RAP
Communication between Innate and Adaptive Immune Cells	3.6	0.115	ND	TLR2,CD28,TLR4,CD40LG,CD79B,TLR5,TLR6,IGHG4,CD83,TNFSF13B
Type I Diabetes Mellitus Signaling	3.47	0.103	2.53	MAP2K6,SOCS1,CD28,NFKBIA,MAPK14,IFNGR1,IL1R1,STAT1,IL1RAP,FAS,IRF1
IL-6 Signaling	3.37	0.0938	2.887	MAP2K6,IL1R2,SOCS1,FOS,NFKBIA,MAPK14,TNFAIP6,IRS2,IL1R1,STAT3,IL1RAP,IL18RAP
Granulocyte Adhesion and Diapedesis	3.36	0.0843	ND	ICAM1,CXCR4,FPR2,IL1R1,MMP25,FPR1,IL18RAP,IL1R2,ITGB2,CXCL16,ITGAM,XCL1,IL1RAP,MMP9
Role of Osteoblasts, Osteoclasts and Chondrocytes in Rheumatoid Arthritis	3.32	0.0746	ND	MAP2K6,TCF4,SPP1,SFRP2,IL1R1,GSN,IL18R1,IL18RAP,IL1R2,FOS,MAPK14,NFKBIA,WNT10A,DKK3,SFRP5,IRS2,IL1RAP
CD40 Signaling	3.31	0.115	1	MAP2K6,FOS,CD40LG,NFKBIA,ICAM1,MAPK14,TNFAIP3,IRS2,STAT3
Role of JAK1, JAK2 and TYK2 in Interferon Signaling	3.22	0.208	ND	SOCS1,STAT2,IFNGR1,STAT3,STAT1
CDP-diacylglycerol Biosynthesis I	3.22	0.208	ND	ABHD5,LPCAT2,MBOAT2,GPAT3,MBOAT7
IL-8 Signaling	3.11	0.0765	2.673	ICAM1,FLT1,FLT4,LIMK2,IRAK3,AZU1,GNG10,PLD4,ITGB2,FOS,ITGAM,CCND3,IRS2,MMP9,ITGAX
IL-12 Signaling and Production in Macrophages	2.91	0.0833	ND	APOL1,TLR2,FOS,TLR4,CD40LG,MAPK14,IRS2,S100A8,IFNGR1,STAT1,IL23A,IRF1
Salvage Pathways of Pyrimidine Deoxyribonucleotides	2.89	0.375	ND	TYMP,CDA,APOBEC3A
Role of RIG1-like Receptors in Antiviral Innate Immunity	2.85	0.143	1.342	IFIH1,DHX58,IRF7,NFKBIA,DDX58,TRIM25
Acute Phase Response Signaling	2.79	0.0769	2.53	MAP2K6,SOCS1,SERPING1,TCF4,SERPINF1,STAT3,IL1R1,C4A/C4B,FOS,MAPK14,NFKBIA,SOD2,IL1RAP
IL-1 Signaling	2.79	0.0978	2.828	MAP2K6,FOS,NFKBIA,MAPK14,ADCY4,IRAK3,IL1R1,IL1RAP,GNG10
Triacylglycerol Biosynthesis	2.75	0.136	ND	ABHD5,LPCAT2,DGAT2,MBOAT2,GPAT3,MBOAT7
Gαi Signaling	2.51	0.0833	1	LTB4R,P2RY14,CCR4,ADCY4,RALB,S1PR1,FPR2,STAT3,FPR1,GNG10
LPS/IL-1 Mediated Inhibition of RXR Function	2.4	0.067	1.414	ABCG1,IL1R1,CHST15,ABCA1,SULT1A2,IL18RAP,IL1R2,TLR4,LY96,ACSL4,IL1RAP,SULT1B1,ACSL1,MAOA
IL-7 Signaling Pathway	2.4	0.093	1.134	SOCS1,MAPK14,CCND3,HGF,DNTT,IRS2,STAT1,BCL6
Th2 Pathway	2.37	0.0753	0	ITGB2,CD28,CCR5,ICAM1,CCR4,CXCR4,ICOS,S1PR1,CXCR6,IRS2,IL24
PEDF Signaling	2.37	0.092	-0.378	TCF4,NFKBIA,MAPK14,SOD2,SERPINF1,IRS2,CFLAR,FAS
Tec Kinase Signaling	2.35	0.0714	1.508	VAV2,FOS,TLR4,TNFRSF25,FCER1A,BMX,STAT2,IRS2,STAT3,STAT1,FAS,GNG10
p53 Signaling	2.24	0.0811	0	GADD45B,MAPK14,GADD45A,MDM2,IRS2,HIF1A,PML,FAS,TP53I3
Role of JAK family kinases in IL-6-type Cytokine Signaling	2.23	0.16	ND	SOCS1,MAPK14,STAT3,STAT1
Colorectal Cancer Metastasis Signaling	2.21	0.0617	2.673	TCF4,ADCY4,IFNGR1,STAT3,MMP25,GNG10,TLR2,TLR4,FOS,TLR5,WNT10A,TLR6,IRS2,STAT1,MMP9
Salvage Pathways of Pyrimidine Ribonucleotides	2.17	0.0851	ND	MAP2K6,PYCR3,CMPK2,UPP1,LIMK2,EIF2AK2,CDA,APOBEC3A
ATM Signaling	2.09	0.0825	-0.447	NFKBIA,GADD45B,MAPK14,GADD45A,MDM2,TDP1,CREB5,NBN
Protein Citrullination	2.08	0.4	ND	PADI4,PADI2
Leukocyte Extravasation Signaling	2.06	0.0631	2.496	VAV2,PXN,ICAM1,CXCR4,BMX,MMP25,ITGB2,ITGAM,MAPK14,IRS2,MMP9,ACTN1,TIMP2
Primary Immunodeficiency Signaling	2.03	0.114	ND	CD40LG,AIRE,ICOS,IGHG4,TAP1
FLT3 Signaling in Hematopoietic Progenitor Cells	1.94	0.0843	2.646	GAB2,MAPK14,STAT2,IRS2,STAT3,STAT1,CREB5
Atherosclerosis Signaling	1.93	0.0726	ND	APOL1,ITGB2,CD40LG,ICAM1,ALOX15B,CXCR4,PLB1,S100A8,MMP9
PPARα/RXRα Activation	1.93	0.0655	-0.333	MAP2K6,IL1R2,NFKBIA,MAPK14,GK,HELZ2,ADCY4,IL1R1,IL1RAP,ABCA1,IL18RAP
Proline Biosynthesis II (from Arginine)	1.91	0.333	ND	PYCR3,PADI4
Arginine Degradation VI (Arginase 2 Pathway)	1.91	0.333	ND	PYCR3,ARG1
Growth Hormone Signaling	1.88	0.0824	0.816	SOCS1,FOS,IGF2,IGFBP3,IRS2,STAT3,STAT1
IGF-1 Signaling	1.87	0.0755	1.633	SOCS1,FOS,PXN,NOV,IGFBP3,IRS2,STAT3,GRB10
Role of JAK2 in Hormone-like Cytokine Signaling	1.85	0.125	ND	SOCS1,IRS2,STAT3,STAT1
Paxillin Signaling	1.78	0.0727	2	ITGAD,ITGB2,PXN,MAPK14,ITGAM,IRS2,ACTN1,ITGAX
Oncostatin M Signaling	1.76	0.118	ND	MT2A,EPAS1,STAT3,STAT1
GADD45 Signaling	1.75	0.158	ND	GADD45B,GADD45A,CCND3
IL-17A Signaling in Fibroblasts	1.71	0.114	ND	FOS,NFKBIA,MAPK14,CEBPD
Inflammasome pathway	1.69	0.15	ND	TLR4,AIM2,NLRC4
Hypoxia Signaling in the Cardiovascular System	1.67	0.0822	2	NFKBIA,MDM2,HIF1A,CREB5,UBE2D1,UBE2L6
Molecular Mechanisms of Cancer	1.63	0.049	ND	MAP2K6,GAB2,TCF4,ADCY4,RALB,MDM2,ARHGEF17,CDK14,HIF1A,E2F3,FAS,NBN,FOS,MAPK14,NFKBIA,WNT10A,CCND3,IRS2,CFLAR
Integrin Signaling	1.61	0.0566	3	ITGAD,ITGB2,PXN,ITGAM,ASAP1,RALB,ZYX,IRS2,GSN,NEDD9,ACTN1,ITGAX
Pancreatic Adenocarcinoma Signaling	1.58	0.0667	1.134	PLD4,TGFA,MDM2,IRS2,STAT3,E2F3,STAT1,MMP9
VDR/RXR Activation	1.57	0.0779	ND	SERPINB1,SPP1,GADD45A,TRPV5,MXD1,IGFBP3
Pathogenesis of Multiple Sclerosis	1.56	0.222	ND	CCR5,CXCR3
Production of Nitric Oxide and Reactive Oxygen Species in Macrophages	1.53	0.057	3.317	APOL1,TLR2,FOS,TLR4,NFKBIA,MAPK14,IRS2,S100A8,IFNGR1,STAT1,IRF1
Glutamine Biosynthesis I	1.53	1	ND	GLUL
Adenine and Adenosine Salvage VI	1.53	1	ND	ADK
B Cell Activating Factor Signaling	1.49	0.0976	ND	FOS,NFKBIA,MAPK14,TNFSF13B
IL-22 Signaling	1.48	0.125	ND	MAPK14,STAT3,STAT1
Tumoricidal Function of Hepatic Natural Killer Cells	1.48	0.125	ND	ICAM1,SRGN,FAS
G-Protein Coupled Receptor Signaling	1.46	0.0511	ND	RGS18,ADCY4,FPR2,STAT3,CREB5,FPR1,LTB4R,P2RY14,NFKBIA,GPER1,CCR4,DUSP1,S1PR1,IRS2
Autoimmune Thyroid Disease Signaling	1.45	0.0952	ND	CD28,CD40LG,IGHG4,FAS
cAMP-mediated signaling	1.45	0.0536	1.155	LTB4R,P2RY14,RGS18,GPER1,CCR4,DUSP1,ADCY4,S1PR1,FPR2,STAT3,CREB5,FPR1
Prolactin Signaling	1.43	0.0723	1.633	SOCS1,FOS,IRS2,STAT3,STAT1,IRF1
JAK/Stat Signaling	1.43	0.0723	1.633	SOCS1,FOS,STAT2,IRS2,STAT3,STAT1
MIF Regulation of Innate Immunity	1.42	0.093	2	FOS,TLR4,LY96,NFKBIA
Serotonin Degradation	1.39	0.0781	ND	DHRS9,LARGE2,SULT1B1,MAOA,SULT1A2
HMGB1 Signaling	1.38	0.0611	1.89	MAP2K6,FOS,TLR4,ICAM1,MAPK14,IRS2,IFNGR1,IL1R1
Thrombopoietin Signaling	1.36	0.0769	2.236	GAB2,FOS,IRS2,STAT3,STAT1
Eicosanoid Signaling	1.36	0.0769	2	LTB4R,ALOX15B,PLB1,FPR2,ALOX5AP
Chondroitin Sulfate Biosynthesis (Late Stages)	1.36	0.0889	ND	CSGALNACT2,CHST15,SULT1B1,SULT1A2
LPS-stimulated MAPK Signaling	1.35	0.069	2.449	MAP2K6,FOS,TLR4,NFKBIA,MAPK14,IRS2
Hepatic Cholestasis	1.34	0.057	ND	IL1R2,TLR4,LY96,NFKBIA,ADCY4,IRAK3,IL1R1,IL1RAP,IL18RAP
IL-15 Production	1.31	0.107	ND	LTK,STAT1,IRF1
